# Supplementary material for: MixMC: A Multivariate Statistical Framework to Gain Insight into Microbial Communities
Source: PLoS One. 2016 Aug 11;11(8):e0160169. doi: 10.1371/journal.pone.0160169 (PMC4981383; doi:10.1371/journal.pone.0160169)
Supplement: S1 File — Contribution of selected OTU for each sPLS-DA component. (ZIP) [file pone.0160169.s014.zip]

Archive with 24 entries (16 files):
- Contribution/
- Contribution/.DS_Store
- __MACOSX/
- __MACOSX/Contribution/
- __MACOSX/Contribution/._.DS_Store
- Contribution/Diverse-TSS-CLR/
- Contribution/Diverse-TSS-CLR/Diverse-list-comp1.csv
- Contribution/Diverse-TSS-CLR/Diverse-list-comp2.csv
- __MACOSX/Contribution/Diverse-TSS-CLR/
- __MACOSX/Contribution/Diverse-TSS-CLR/._Diverse-list-comp2.csv
- Contribution/Koren-TSS-CLR/
- Contribution/Koren-TSS-CLR/Koren-list-comp1.csv
- Contribution/Koren-TSS-CLR/Koren-list-comp2.csv
- Contribution/Oral-TSS-CLR/
- Contribution/Oral-TSS-CLR/Oral-list-comp1.csv
- __MACOSX/Contribution/Oral-TSS-CLR/
- __MACOSX/Contribution/Oral-TSS-CLR/._Oral-list-comp1.csv
- Contribution/Oral-TSS-CLR/Oral-list-comp2.csv
- Contribution/Oral-TSS-CLR/Oral-list-comp3.csv
- Contribution/Oral-TSS-CLR/Oral-list-comp4.csv
- Contribution/Oral-TSS-CLR/Oral-list-comp5.csv
- Contribution/Oral-TSS-CLR/Oral-list-comp6.csv
- Contribution/Oral-TSS-CLR/Oral-list-comp7.csv
- Contribution/Oral-TSS-CLR/Oral-list-comp8.csv
