# Supplementary material for: MixMC: A Multivariate Statistical Framework to Gain Insight into Microbial Communities
Source: PLoS One. 2016 Aug 11;11(8):e0160169. doi: 10.1371/journal.pone.0160169 (PMC4981383; doi:10.1371/journal.pone.0160169)
Supplement: S1 File — Contribution of selected OTU for each sPLS-DA component. (ZIP) [file pone.0160169.s014.zip › Contribution/Diverse-TSS-CLR/Diverse-list-comp1.csv]

	Antecubital_fossa	Stool	Subgingival_plaque	GroupContrib	Sort	Importance	Rank1	Phylum	Class	Order	Family	Genus
OTU_97.38174	-0.645716304707628	-0.783942158058638	1.43061147175001	Subgingival_plaque	1	0.73427781620407	Root	Bacteroidetes	Flavobacteria	Flavobacteriales	Flavobacteriaceae	NA
OTU_97.108	-0.64197024222331	-0.789729814882137	1.43540774810743	Subgingival_plaque	2	0.540012508788034	Root	Proteobacteria	Betaproteobacteria	Neisseriales	Neisseriaceae	Eikenella
OTU_97.39389	-0.617192339003645	-0.784710452649443	1.4085654097124	Subgingival_plaque	3	0.322275733754136	Root	Firmicutes	Bacilli	Lactobacillales	Streptococcaceae	Streptococcus
OTU_97.55	-0.623560269083556	-0.794683989040419	1.39971879703392	Subgingival_plaque	4	0.171463204539947	Root	Proteobacteria	Epsilonproteobacteria	Campylobacterales	Campylobacteraceae	Campylobacter
OTU_97.29530	-0.645450865575257	-0.810159394820687	1.43890809797104	Subgingival_plaque	5	0.139443665864482	Root	Firmicutes	Bacilli	Lactobacillales	Streptococcaceae	Streptococcus
OTU_97.46	-0.637709976616721	-0.790274930583247	1.441123902305	Subgingival_plaque	6	0.073044033108752	Root	Proteobacteria	Betaproteobacteria	Neisseriales	Neisseriaceae	Kingella
OTU_97.23410	-0.645925055462587	-0.781422623991769	1.3926714721148	Subgingival_plaque	7	0.0722862100756252	Root	Actinobacteria	Actinobacteria	Actinomycetales	Micrococcaceae	Rothia
OTU_97.6655	-0.641996957236725	-0.804420595471605	1.47841318464629	Subgingival_plaque	8	0.070586975373331	Root	Actinobacteria	Actinobacteria	Actinomycetales	Micrococcaceae	Rothia
OTU_97.27104	-0.612967008497516	-0.826340979035453	1.43323285705068	Subgingival_plaque	9	0.026939150370865	Root	Proteobacteria	Betaproteobacteria	Neisseriales	Neisseriaceae	Kingella
OTU_97.33396	-0.627333343857968	-0.792305754093399	1.42083857493801	Subgingival_plaque	10	0.0157416041268383	Root	Actinobacteria	Actinobacteria	Actinomycetales	Micrococcaceae	Rothia
