# Supplementary material for: MixMC: A Multivariate Statistical Framework to Gain Insight into Microbial Communities
Source: PLoS One. 2016 Aug 11;11(8):e0160169. doi: 10.1371/journal.pone.0160169 (PMC4981383; doi:10.1371/journal.pone.0160169)
Supplement: S1 File — Contribution of selected OTU for each sPLS-DA component. (ZIP) [file pone.0160169.s014.zip › Contribution/Diverse-TSS-CLR/Diverse-list-comp2.csv]

	Antecubital_fossa	Stool	Subgingival_plaque	GroupContrib	Sort	Importance	Rank1	Phylum	Class	Order	Family	Genus
OTU_97.43540	1.45254734485271	-0.699732845257971	-0.750526923057221	Antecubital_fossa	1	0.19338613725573	Root	Actinobacteria	Actinobacteria	Actinomycetales	Propionibacteriaceae	Propionibacterium
OTU_97.43534	1.44483416559533	-0.688551073174638	-0.763272934750395	Antecubital_fossa	2	0.178996010904884	Root	Actinobacteria	Actinobacteria	Actinomycetales	Propionibacteriaceae	Propionibacterium
OTU_97.43316	1.42150372130172	-0.68732946869206	-0.755389054492814	Antecubital_fossa	3	0.176719714214123	Root	Actinobacteria	Actinobacteria	Actinomycetales	Propionibacteriaceae	Propionibacterium
OTU_97.43449	1.49547079106163	-0.694300782524159	-0.780198770555254	Antecubital_fossa	4	0.174553410044379	Root	Actinobacteria	Actinobacteria	Actinomycetales	Propionibacteriaceae	Propionibacterium
OTU_97.43497	1.50206191503531	-0.708927127618403	-0.771225246967692	Antecubital_fossa	5	0.174403286701768	Root	Actinobacteria	Actinobacteria	Actinomycetales	Propionibacteriaceae	Propionibacterium
OTU_97.43172	1.4880533499824	-0.689364038237923	-0.7953698472599	Antecubital_fossa	6	0.156987648134017	Root	Actinobacteria	Actinobacteria	Actinomycetales	Propionibacteriaceae	Propionibacterium
OTU_97.43553	1.51652570886444	-0.706855983429775	-0.809803868558553	Antecubital_fossa	7	0.152134028886978	Root	Actinobacteria	Actinobacteria	Actinomycetales	Propionibacteriaceae	Propionibacterium
OTU_97.43651	1.5235946931261	-0.708283778174319	-0.816093645786139	Antecubital_fossa	8	0.146945455744045	Root	Actinobacteria	Actinobacteria	Actinomycetales	Propionibacteriaceae	Propionibacterium
OTU_97.43490	1.53565305824135	-0.698840081711095	-0.803847826942045	Antecubital_fossa	9	0.146231916455662	Root	Actinobacteria	Actinobacteria	Actinomycetales	Propionibacteriaceae	Propionibacterium
OTU_97.43559	1.49347789053713	-0.678346784053466	-0.795756830722213	Antecubital_fossa	10	0.145955436446203	Root	Actinobacteria	Actinobacteria	Actinomycetales	Propionibacteriaceae	Propionibacterium
OTU_97.43555	1.54964864227795	-0.719484367853705	-0.814084381858069	Antecubital_fossa	11	0.145515425916554	Root	Actinobacteria	Actinobacteria	Actinomycetales	Propionibacteriaceae	Propionibacterium
OTU_97.43451	1.53962150354721	-0.684662748221934	-0.831534771137818	Antecubital_fossa	12	0.144868966016273	Root	Actinobacteria	Actinobacteria	Actinomycetales	Propionibacteriaceae	Propionibacterium
OTU_97.43370	1.52382651079662	-0.709349883088278	-0.817545391419115	Antecubital_fossa	13	0.138949117000616	Root	Actinobacteria	Actinobacteria	Actinomycetales	Propionibacteriaceae	Propionibacterium
OTU_97.43458	1.54565799965333	-0.692397676902277	-0.833609309721548	Antecubital_fossa	14	0.138915138588683	Root	Actinobacteria	Actinobacteria	Actinomycetales	Propionibacteriaceae	Propionibacterium
OTU_97.43475	1.47106751676764	-0.713946997676647	-0.771896706690618	Antecubital_fossa	15	0.137827987173086	Root	Actinobacteria	Actinobacteria	Actinomycetales	Propionibacteriaceae	Propionibacterium
OTU_97.43282	1.52773930485765	-0.71723803299155	-0.808586920660642	Antecubital_fossa	16	0.135346046997298	Root	Firmicutes	Bacilli	Bacillales	Staphylococcaceae	Staphylococcus
OTU_97.43436	1.5970386939721	-0.716460499119224	-0.849762231447983	Antecubital_fossa	17	0.13496578878551	Root	Actinobacteria	Actinobacteria	Actinomycetales	Propionibacteriaceae	Propionibacterium
OTU_97.43663	1.57107784726106	-0.727553177872366	-0.828065943166105	Antecubital_fossa	18	0.134413821401986	Root	Actinobacteria	Actinobacteria	Actinomycetales	Propionibacteriaceae	Propionibacterium
OTU_97.43545	1.54606172960501	-0.719091868350638	-0.819960140361289	Antecubital_fossa	19	0.134224204038778	Root	Actinobacteria	Actinobacteria	Actinomycetales	Propionibacteriaceae	Propionibacterium
OTU_97.43178	1.56173943679631	-0.71895814716693	-0.828770373911235	Antecubital_fossa	20	0.133335092506007	Root	Actinobacteria	Actinobacteria	Actinomycetales	Propionibacteriaceae	Propionibacterium
OTU_97.43041	1.44009103219141	-0.678773821289265	-0.774754936886504	Antecubital_fossa	21	0.126126412182878	Root	Actinobacteria	Actinobacteria	Actinomycetales	Propionibacteriaceae	Propionibacterium
OTU_97.43165	1.5466589149536	-0.68932803661722	-0.80756010001652	Antecubital_fossa	22	0.125612374107439	Root	Actinobacteria	Actinobacteria	Actinomycetales	Propionibacteriaceae	Propionibacterium
OTU_97.29	1.32352046750638	-0.781842662189119	-0.680364806353758	Antecubital_fossa	23	0.118994911157672	Root	Proteobacteria	Betaproteobacteria	Burkholderiales	NA	NA
OTU_97.43582	1.52611001925204	-0.670984976217683	-0.848198071073563	Antecubital_fossa	24	0.114855631221284	Root	Actinobacteria	Actinobacteria	Actinomycetales	Propionibacteriaceae	Propionibacterium
OTU_97.42632	1.61499563838146	-0.75560237186901	-0.849756571775104	Antecubital_fossa	25	0.110449769855234	Root	Actinobacteria	Actinobacteria	Actinomycetales	Propionibacteriaceae	Propionibacterium
OTU_97.42943	1.57695108886874	-0.713630601097226	-0.82883569414679	Antecubital_fossa	26	0.108124500611808	Root	Actinobacteria	Actinobacteria	Actinomycetales	Propionibacteriaceae	Propionibacterium
OTU_97.43485	1.55222779817668	-0.689592410347235	-0.833867862588935	Antecubital_fossa	27	0.106807823462649	Root	Actinobacteria	Actinobacteria	Actinomycetales	Propionibacteriaceae	Propionibacterium
OTU_97.42549	1.53640248055457	-0.704304234248741	-0.806268966307038	Antecubital_fossa	28	0.106768805763593	Root	Actinobacteria	Actinobacteria	Actinomycetales	Propionibacteriaceae	Propionibacterium
OTU_97.40	1.31710282876194	-0.688091274056414	-0.668159097570313	Antecubital_fossa	29	0.106531326426999	Root	Proteobacteria	Betaproteobacteria	Burkholderiales	Burkholderiaceae	Ralstonia
OTU_97.43496	1.56498830714682	-0.726062250144445	-0.824447111440454	Antecubital_fossa	30	0.105293595196596	Root	Actinobacteria	Actinobacteria	Actinomycetales	Propionibacteriaceae	Propionibacterium
OTU_97.41192	1.49959139091028	-0.694142823028132	-0.806485271011431	Antecubital_fossa	31	0.1036630307576	Root	Actinobacteria	Actinobacteria	Actinomycetales	Propionibacteriaceae	Propionibacterium
OTU_97.43512	1.48749012806235	-0.710162627187308	-0.770073483454495	Antecubital_fossa	32	0.102788352792389	Root	Actinobacteria	Actinobacteria	Actinomycetales	Propionibacteriaceae	Propionibacterium
OTU_97.42992	1.49551772228239	-0.686758957687158	-0.774577765395741	Antecubital_fossa	33	0.102610783886357	Root	Actinobacteria	Actinobacteria	Actinomycetales	Propionibacteriaceae	Propionibacterium
OTU_97.43704	1.5356805634359	-0.692420073782497	-0.841773584257653	Antecubital_fossa	34	0.101850518306745	Root	Actinobacteria	Actinobacteria	Actinomycetales	Propionibacteriaceae	Propionibacterium
OTU_97.42498	1.44337167387767	-0.687216579414791	-0.753290771693464	Antecubital_fossa	35	0.101601389172503	Root	Actinobacteria	Actinobacteria	Actinomycetales	Propionibacteriaceae	Propionibacterium
OTU_97.43427	1.54412749097951	-0.690285420084253	-0.823888630994006	Antecubital_fossa	36	0.1015042289353	Root	Actinobacteria	Actinobacteria	Actinomycetales	Propionibacteriaceae	Propionibacterium
OTU_97.43010	1.60617979647652	-0.742091341495717	-0.806187675322136	Antecubital_fossa	37	0.101378286534649	Root	Actinobacteria	Actinobacteria	Actinomycetales	Propionibacteriaceae	Propionibacterium
OTU_97.43068	1.53825947504383	-0.685569422987117	-0.81479018383453	Antecubital_fossa	38	0.100456178643287	Root	Actinobacteria	Actinobacteria	Actinomycetales	Propionibacteriaceae	Propionibacterium
OTU_97.42187	1.58044187280737	-0.733661833310757	-0.858074719443321	Antecubital_fossa	39	0.0997939398878887	Root	Actinobacteria	Actinobacteria	Actinomycetales	Propionibacteriaceae	Propionibacterium
OTU_97.43025	1.48657021044116	-0.673851367270965	-0.794176971810504	Antecubital_fossa	40	0.0996847981949417	Root	Actinobacteria	Actinobacteria	Actinomycetales	Propionibacteriaceae	Propionibacterium
OTU_97.43021	1.5245606689777	-0.697592286894953	-0.825496658170348	Antecubital_fossa	41	0.098399471461762	Root	Actinobacteria	Actinobacteria	Actinomycetales	Propionibacteriaceae	Propionibacterium
OTU_97.42174	1.57621680004931	-0.713113291811909	-0.814908982736335	Antecubital_fossa	42	0.0972655692968971	Root	Actinobacteria	Actinobacteria	Actinomycetales	Propionibacteriaceae	Propionibacterium
OTU_97.41067	1.54380019618242	-0.67348410035518	-0.800550783377886	Antecubital_fossa	43	0.0965062263993546	Root	Actinobacteria	Actinobacteria	Actinomycetales	Propionibacteriaceae	Propionibacterium
OTU_97.42815	1.54596639102127	-0.745265482418157	-0.760771713582952	Antecubital_fossa	44	0.0960240244368149	Root	Actinobacteria	Actinobacteria	Actinomycetales	Propionibacteriaceae	Propionibacterium
OTU_97.42477	1.49611269250896	-0.702573461779066	-0.773867851253256	Antecubital_fossa	45	0.0954932805367549	Root	Firmicutes	Bacilli	Bacillales	Staphylococcaceae	Staphylococcus
OTU_97.41526	1.55687035759915	-0.687475621194862	-0.850712679276369	Antecubital_fossa	46	0.0944116787931317	Root	Actinobacteria	Actinobacteria	Actinomycetales	Propionibacteriaceae	Propionibacterium
OTU_97.43434	1.59797097602733	-0.767910947705985	-0.816181789184085	Antecubital_fossa	47	0.0943434206179228	Root	Actinobacteria	Actinobacteria	Actinomycetales	Propionibacteriaceae	Propionibacterium
OTU_97.42688	1.63616079495462	-0.729258389118735	-0.822386177128296	Antecubital_fossa	48	0.0932365916951522	Root	Actinobacteria	Actinobacteria	Actinomycetales	Propionibacteriaceae	Propionibacterium
OTU_97.42130	1.61134678786127	-0.721154465168643	-0.790993347584082	Antecubital_fossa	49	0.0905291355199372	Root	Actinobacteria	Actinobacteria	Actinomycetales	Propionibacteriaceae	Propionibacterium
OTU_97.41508	1.67719412202658	-0.729521507558698	-0.912722075235852	Antecubital_fossa	50	0.0889649431123048	Root	Actinobacteria	Actinobacteria	Actinomycetales	Propionibacteriaceae	Propionibacterium
OTU_97.43566	1.57126896267276	-0.69391090639881	-0.810196668531252	Antecubital_fossa	51	0.0872322815570696	Root	Actinobacteria	Actinobacteria	Actinomycetales	Propionibacteriaceae	Propionibacterium
OTU_97.43155	1.57983967140073	-0.696467851495026	-0.84550347706426	Antecubital_fossa	52	0.0856098987212676	Root	Actinobacteria	Actinobacteria	Actinomycetales	Propionibacteriaceae	Propionibacterium
OTU_97.43120	1.60121314261095	-0.712491226710246	-0.772247529419462	Antecubital_fossa	53	0.0830153428368765	Root	Actinobacteria	Actinobacteria	Actinomycetales	Propionibacteriaceae	Propionibacterium
OTU_97.43112	1.43320904809859	-0.682494481488966	-0.750714566609626	Antecubital_fossa	54	0.081660685923801	Root	Actinobacteria	Actinobacteria	Actinomycetales	Propionibacteriaceae	Propionibacterium
OTU_97.43466	1.00542727440226	-0.451297850847598	-0.513599235676381	Antecubital_fossa	55	0.0783362119587322	Root	Actinobacteria	Actinobacteria	Actinomycetales	Propionibacteriaceae	Propionibacterium
OTU_97.43501	1.44164727503705	-0.678553424357136	-0.709522985344561	Antecubital_fossa	56	0.0768627984616946	Root	Actinobacteria	Actinobacteria	Actinomycetales	Propionibacteriaceae	Propionibacterium
OTU_97.43677	0.894774549881335	-0.413438447652959	-0.556724334263207	Antecubital_fossa	57	0.0762502493573298	Root	Actinobacteria	Actinobacteria	Actinomycetales	Propionibacteriaceae	Propionibacterium
OTU_97.42394	1.48873681230027	-0.675384098454514	-0.820598454142678	Antecubital_fossa	58	0.0755982015471521	Root	Firmicutes	Bacilli	Bacillales	Staphylococcaceae	Staphylococcus
OTU_97.43423	1.53876180518837	-0.727586813575163	-0.80540068161366	Antecubital_fossa	59	0.0747888153752905	Root	Actinobacteria	Actinobacteria	Actinomycetales	Propionibacteriaceae	Propionibacterium
OTU_97.43455	0.906917320809667	-0.415636026411044	-0.55811432055279	Antecubital_fossa	60	0.0721812779282469	Root	Actinobacteria	Actinobacteria	Actinomycetales	Propionibacteriaceae	Propionibacterium
OTU_97.2702	1.25965467888739	-0.722430938058963	-0.683529689827183	Antecubital_fossa	61	0.0704018531984434	Root	Proteobacteria	Betaproteobacteria	Burkholderiales	NA	NA
OTU_97.41504	0.318934289639718	-0.153381755329968	-0.282940736463738	Antecubital_fossa	62	0.0677930919843311	Root	Actinobacteria	Actinobacteria	Actinomycetales	Propionibacteriaceae	Propionibacterium
OTU_97.42970	0.298220163682023	-0.160995034189497	-0.241583266984144	Antecubital_fossa	63	0.06760006561729	Root	Actinobacteria	Actinobacteria	Actinomycetales	Propionibacteriaceae	Propionibacterium
OTU_97.43700	0.298059812816098	-0.159466769409463	-0.269107237064669	Antecubital_fossa	64	0.067535662386796	Root	Actinobacteria	Actinobacteria	Actinomycetales	Propionibacteriaceae	Propionibacterium
OTU_97.42925	0.314533648985149	-0.166799516919765	-0.2688311529404	Antecubital_fossa	65	0.0671937616801308	Root	Actinobacteria	Actinobacteria	Actinomycetales	Propionibacteriaceae	Propionibacterium
OTU_97.43601	0.302617609217238	-0.131754470124881	-0.270436915856654	Antecubital_fossa	66	0.0663697203318372	Root	Actinobacteria	Actinobacteria	Actinomycetales	Propionibacteriaceae	Propionibacterium
OTU_97.43158	0.315440135005129	-0.158616636645874	-0.281895879981508	Antecubital_fossa	67	0.0663041003627705	Root	Actinobacteria	Actinobacteria	Actinomycetales	Propionibacteriaceae	Propionibacterium
OTU_97.18541	0.816324825278081	-0.614959569497557	-0.491369442247445	Antecubital_fossa	68	0.0650132108301001	Root	Proteobacteria	Betaproteobacteria	Burkholderiales	NA	NA
OTU_97.22331	0.266000894941727	-0.162499124545229	-0.241459347207617	Antecubital_fossa	69	0.0647219460900816	Root	Proteobacteria	Betaproteobacteria	Burkholderiales	NA	NA
OTU_97.43439	0.307522176044319	-0.160462052553878	-0.265312673565258	Antecubital_fossa	70	0.0636618819981781	Root	Actinobacteria	Actinobacteria	Actinomycetales	Propionibacteriaceae	Propionibacterium
OTU_97.42819	0.314392225736131	-0.156554156777989	-0.25715618189826	Antecubital_fossa	71	0.0633914097586707	Root	Actinobacteria	Actinobacteria	Actinomycetales	Propionibacteriaceae	Propionibacterium
OTU_97.213	-0.596879403980163	1.4535653573361	-0.866787465891639	Stool	72	0.0589651280943949	Root	Firmicutes	Clostridia	Clostridiales	Lachnospiraceae	Clostridium
OTU_97.41121	0.313975282939987	-0.140469259395805	-0.268426593370941	Antecubital_fossa	73	0.0589063099749354	Root	Actinobacteria	Actinobacteria	Actinomycetales	Corynebacteriaceae	Corynebacterium
OTU_97.36	0.272633909066742	-0.137091856402739	-0.233165525510808	Antecubital_fossa	74	0.0584996973433888	Root	Firmicutes	Bacilli	Bacillales	Staphylococcaceae	Staphylococcus
OTU_97.43551	0.304276975110053	-0.145805664800909	-0.260227720921562	Antecubital_fossa	75	0.0573624292518947	Root	Actinobacteria	Actinobacteria	Actinomycetales	Propionibacteriaceae	Propionibacterium
OTU_97.158	-0.559624142739389	1.38257142157912	-0.84068717775476	Stool	76	0.0569538026969734	Root	Firmicutes	Clostridia	Clostridiales	Lachnospiraceae	NA
OTU_97.204	-0.627909593555996	1.50946526965632	-0.873701863659184	Stool	77	0.056376551650358	Root	Bacteroidetes	Bacteroidia	Bacteroidales	Porphyromonadaceae	Odoribacter
OTU_97.40725	0.288358906982093	-0.146040398417224	-0.246526409163762	Antecubital_fossa	78	0.0558377057461993	Root	Firmicutes	Bacilli	Bacillales	Staphylococcaceae	Staphylococcus
OTU_97.42390	0.298084453966459	-0.150965936425698	-0.254841061900874	Antecubital_fossa	79	0.0552366450820841	Root	Actinobacteria	Actinobacteria	Actinomycetales	Corynebacteriaceae	Corynebacterium
OTU_97.2979	0.277958525735794	-0.306716998152269	-0.236461022140293	Antecubital_fossa	80	0.0535367123932293	Root	Proteobacteria	Betaproteobacteria	Burkholderiales	NA	NA
OTU_97.43285	0.316175926343693	-0.142844683071421	-0.270081130258611	Antecubital_fossa	81	0.0527578122977635	Root	Firmicutes	Bacilli	Bacillales	Staphylococcaceae	Staphylococcus
OTU_97.42573	0.287996853587097	-0.0804800613977258	-0.255391595254366	Antecubital_fossa	82	0.0522725944920299	Root	Actinobacteria	Actinobacteria	Actinomycetales	Propionibacteriaceae	Propionibacterium
OTU_97.18449	0.221047393015213	-0.132817507740178	-0.220925477961465	Antecubital_fossa	83	0.0519359051576681	Root	Proteobacteria	Betaproteobacteria	Burkholderiales	NA	NA
OTU_97.12685	0.279859516842728	-0.163922651781422	-0.248364011216947	Antecubital_fossa	84	0.0516720254831022	Root	Proteobacteria	Betaproteobacteria	Burkholderiales	Burkholderiaceae	Ralstonia
OTU_97.43643	0.295413410762403	-0.13098736833907	-0.242040878458466	Antecubital_fossa	85	0.0513566362456002	Root	Actinobacteria	Actinobacteria	Actinomycetales	Propionibacteriaceae	Propionibacterium
OTU_97.43180	0.311339639369972	-0.137650832410443	-0.275207039646015	Antecubital_fossa	86	0.0512483368481317	Root	Actinobacteria	Actinobacteria	Actinomycetales	Propionibacteriaceae	Propionibacterium
OTU_97.41576	0.298415867534999	-0.0785547631095973	-0.264631031588442	Antecubital_fossa	87	0.0509861600466004	Root	Actinobacteria	Actinobacteria	Actinomycetales	Propionibacteriaceae	Propionibacterium
OTU_97.43150	0.295605116601356	-0.0826061730787773	-0.25936819535488	Antecubital_fossa	88	0.0499355101952512	Root	Actinobacteria	Actinobacteria	Actinomycetales	Propionibacteriaceae	Propionibacterium
OTU_97.42667	0.297359975022051	-0.107303821053997	-0.271829814937308	Antecubital_fossa	89	0.0485699256772846	Root	Actinobacteria	Actinobacteria	Actinomycetales	Propionibacteriaceae	Propionibacterium
OTU_97.43074	0.293850408781393	-0.404023878475766	-0.480026575530461	Antecubital_fossa	90	0.0473552312134317	Root	Actinobacteria	Actinobacteria	Actinomycetales	Propionibacteriaceae	Propionibacterium
OTU_97.40926	0.292088521854444	-0.103358422818289	-0.265643957473261	Antecubital_fossa	91	0.046862975481682	Root	Actinobacteria	Actinobacteria	Actinomycetales	Propionibacteriaceae	Propionibacterium
OTU_97.360	-0.567061307191623	1.45710865253935	-0.879097118235179	Stool	92	0.046711565677549	Root	Firmicutes	Clostridia	Clostridiales	Lachnospiraceae	Eubacterium
OTU_97.12279	-0.600022728990191	1.4825272649413	-0.89687521855622	Stool	93	0.0464335130888061	Root	Bacteroidetes	Bacteroidia	Bacteroidales	Bacteroidaceae	Bacteroides
OTU_97.42588	0.287378786800133	-0.117868258425004	-0.24689834559357	Antecubital_fossa	94	0.0452818587223048	Root	Firmicutes	Bacilli	Bacillales	Staphylococcaceae	Staphylococcus
OTU_97.42672	0.270852435272413	-0.134050018007069	-0.220789963203363	Antecubital_fossa	95	0.0451371001321689	Root	Firmicutes	Bacilli	Bacillales	Alicyclobacillaceae	Alicyclobacillus
OTU_97.10619	-0.596684315530873	1.44046708101835	-0.862854388516988	Stool	96	0.0441741187422631	Root	Bacteroidetes	Bacteroidia	Bacteroidales	Rikenellaceae	Alistipes
OTU_97.43701	0.286875078467923	-0.0886215088019005	-0.269816837344895	Antecubital_fossa	97	0.0436143199809497	Root	Actinobacteria	Actinobacteria	Actinomycetales	Propionibacteriaceae	Propionibacterium
OTU_97.38273	-0.633729642886539	1.49185130880784	-0.910490521049809	Stool	98	0.0429125276139167	Root	Bacteroidetes	Bacteroidia	Bacteroidales	Rikenellaceae	Alistipes
OTU_97.43070	0.296042311808354	-0.131266225323735	-0.26161911321895	Antecubital_fossa	99	0.0426320198461072	Root	Actinobacteria	Actinobacteria	Actinomycetales	Propionibacteriaceae	Propionibacterium
OTU_97.57	-0.631260596450388	1.50245904154268	-0.882716639173157	Stool	100	0.0423371936346667	Root	Bacteroidetes	Bacteroidia	Bacteroidales	Rikenellaceae	Alistipes
OTU_97.41630	0.307604829280519	-0.143809675903329	-0.255480481901679	Antecubital_fossa	101	0.0403811837699576	Root	Firmicutes	Bacilli	Bacillales	Staphylococcaceae	Staphylococcus
OTU_97.41001	0.310388372532839	-0.110413637923507	-0.274366172319611	Antecubital_fossa	102	0.0400683602035193	Root	Actinobacteria	Actinobacteria	Actinomycetales	Propionibacteriaceae	Propionibacterium
OTU_97.40952	0.271011889671655	-0.104954798404501	-0.263254027849282	Antecubital_fossa	103	0.0397706595315785	Root	Actinobacteria	Actinobacteria	Actinomycetales	Propionibacteriaceae	Propionibacterium
OTU_97.42991	0.299324159789255	-0.113016854248033	-0.247424637269696	Antecubital_fossa	104	0.0392239495924626	Root	Actinobacteria	Actinobacteria	Actinomycetales	Propionibacteriaceae	Propionibacterium
OTU_97.41843	0.296740964263255	-0.0916940726480081	-0.282512651320089	Antecubital_fossa	105	0.0387887703682536	Root	Actinobacteria	Actinobacteria	Actinomycetales	Propionibacteriaceae	Propionibacterium
OTU_97.41885	0.295960600461609	-0.0835133612416184	-0.270550585182985	Antecubital_fossa	106	0.038464571852739	Root	Actinobacteria	Actinobacteria	Actinomycetales	Propionibacteriaceae	Propionibacterium
OTU_97.43584	0.288475435558606	-0.0838726103907693	-0.265423277913488	Antecubital_fossa	107	0.0384619827809819	Root	Actinobacteria	Actinobacteria	Actinomycetales	Propionibacteriaceae	Propionibacterium
OTU_97.33967	0.30037560586434	-0.0986013997648296	-0.264592330342845	Antecubital_fossa	108	0.0376000945921774	Root	Firmicutes	Bacilli	Bacillales	Staphylococcaceae	Staphylococcus
OTU_97.43682	0.302744148189929	-0.0956025230079246	-0.26466976445905	Antecubital_fossa	109	0.0368948908850393	Root	Actinobacteria	Actinobacteria	Actinomycetales	Propionibacteriaceae	Propionibacterium
OTU_97.37	-0.616911534495402	1.44665250236995	-0.876226423224279	Stool	110	0.0360755892469692	Root	Bacteroidetes	Bacteroidia	Bacteroidales	Bacteroidaceae	Bacteroides
OTU_97.42820	0.311965477094403	-0.101104798556425	-0.266003905272979	Antecubital_fossa	111	0.0360621835209353	Root	Actinobacteria	Actinobacteria	Actinomycetales	Propionibacteriaceae	Propionibacterium
OTU_97.43129	0.246261923859587	-0.0818450581047875	-0.215332065282908	Antecubital_fossa	112	0.0359358769042245	Root	Actinobacteria	Actinobacteria	Actinomycetales	Propionibacteriaceae	Propionibacterium
OTU_97.3545	-0.593985249834833	1.56088897786995	-0.943763255762938	Stool	113	0.0348365143919984	Root	Bacteroidetes	Bacteroidia	Bacteroidales	Bacteroidaceae	Bacteroides
OTU_97.43614	0.282587094554409	-0.0846494874059674	-0.258325275991499	Antecubital_fossa	114	0.0344645267193816	Root	Firmicutes	Bacilli	Bacillales	Staphylococcaceae	Staphylococcus
OTU_97.43620	0.268227676504808	-0.0665360885717002	-0.261874943494248	Antecubital_fossa	115	0.0290823751914528	Root	Actinobacteria	Actinobacteria	Actinomycetales	Propionibacteriaceae	Propionibacterium
OTU_97.27041	-0.584444818676672	1.53360481002766	-0.91905447344937	Stool	116	0.0278243183058407	Root	Bacteroidetes	Bacteroidia	Bacteroidales	Rikenellaceae	Alistipes
OTU_97.34800	-0.578554274666583	1.44575140352554	-0.882561971577173	Stool	117	0.0263787107006484	Root	Firmicutes	Clostridia	Clostridiales	Ruminococcaceae	Faecalibacterium
OTU_97.8830	-0.58118293001679	1.50380570414024	-0.925987469148605	Stool	118	0.0253739282768049	Root	Bacteroidetes	Bacteroidia	Bacteroidales	Bacteroidaceae	Bacteroides
OTU_97.42521	0.289866675000008	-0.0748669774813029	-0.273858483651209	Antecubital_fossa	119	0.0250282954178658	Root	Actinobacteria	Actinobacteria	Actinomycetales	Propionibacteriaceae	Propionibacterium
OTU_97.41617	0.29080769255249	-0.0966498276357518	-0.254283001026132	Antecubital_fossa	120	0.0246052505639323	Root	Firmicutes	Bacilli	Bacillales	Staphylococcaceae	Staphylococcus
OTU_97.154	-0.611172724706069	1.44794937036595	-0.896276384105525	Stool	121	0.0239252810013911	Root	Bacteroidetes	Bacteroidia	Bacteroidales	Rikenellaceae	Alistipes
OTU_97.175	-0.510283130590597	1.36120200102389	-0.854599920992	Stool	122	0.0231602744789054	Root	Firmicutes	Clostridia	Clostridiales	Lachnospiraceae	Roseburia
OTU_97.5287	-0.574935231342255	1.45306831601188	-0.894977079257107	Stool	123	0.0204812025403946	Root	Bacteroidetes	Bacteroidia	Bacteroidales	Rikenellaceae	Alistipes
OTU_97.43686	0.296716459637909	-0.0808218431512628	-0.243249924111699	Antecubital_fossa	124	0.0197845277830794	Root	Actinobacteria	Actinobacteria	Actinomycetales	Propionibacteriaceae	Propionibacterium
OTU_97.42151	0.292196816265268	-0.0869803713717153	-0.2596410966084	Antecubital_fossa	125	0.0197182218601445	Root	Actinobacteria	Actinobacteria	Actinomycetales	Propionibacteriaceae	Propionibacterium
OTU_97.24025	-0.604200884611825	1.50430430387888	-0.927460900621444	Stool	126	0.0189586615390216	Root	Bacteroidetes	Bacteroidia	Bacteroidales	Rikenellaceae	Alistipes
OTU_97.43517	0.277326070059197	-0.11020308116066	-0.242494635332617	Antecubital_fossa	127	0.0185210161954878	Root	Actinobacteria	Actinobacteria	Actinomycetales	Propionibacteriaceae	Propionibacterium
OTU_97.42019	0.294368537282002	-0.0758088864381216	-0.239463928344644	Antecubital_fossa	128	0.0159939170997114	Root	Actinobacteria	Actinobacteria	Actinomycetales	Propionibacteriaceae	Propionibacterium
OTU_97.384	-0.5425454588232	1.36392907788324	-0.858932287672619	Stool	129	0.0158878211357443	Root	Firmicutes	Clostridia	Clostridiales	Lachnospiraceae	NA
OTU_97.6755	-0.590759210349208	1.50579372134142	-0.942379859151461	Stool	130	0.0139399245955719	Root	Bacteroidetes	Bacteroidia	Bacteroidales	Bacteroidaceae	Bacteroides
OTU_97.2918	-0.569830130231793	1.49774402521506	-0.918973073543633	Stool	131	0.0125697620436417	Root	Bacteroidetes	Bacteroidia	Bacteroidales	Rikenellaceae	Alistipes
OTU_97.41747	0.297856788488394	-0.0820160423162689	-0.26343031529193	Antecubital_fossa	132	0.011889310347158	Root	Firmicutes	Bacilli	Bacillales	Staphylococcaceae	Staphylococcus
OTU_97.42845	0.296407712607776	-0.0728766556004991	-0.262159609622409	Antecubital_fossa	133	0.0117175785024462	Root	Actinobacteria	Actinobacteria	Actinomycetales	Propionibacteriaceae	Propionibacterium
OTU_97.13145	-0.600458499726482	1.53767904016941	-0.931131350932082	Stool	134	0.0116449396996219	Root	Bacteroidetes	Bacteroidia	Bacteroidales	Bacteroidaceae	Bacteroides
OTU_97.145	0.268105211155545	-0.0724771829386003	-0.239500134879188	Antecubital_fossa	135	0.011596212893841	Root	Actinobacteria	Actinobacteria	Actinomycetales	Corynebacteriaceae	Corynebacterium
OTU_97.35037	0.29248964673406	-0.0805381786507306	-0.239888579759018	Antecubital_fossa	136	0.0113150034890562	Root	Firmicutes	Bacilli	Bacillales	Staphylococcaceae	Staphylococcus
OTU_97.13004	-0.593187638754722	1.39504883710958	-0.857793874945984	Stool	137	0.0108034185770183	Root	Bacteroidetes	Bacteroidia	Bacteroidales	Bacteroidaceae	Bacteroides
OTU_97.42946	0.289877758670263	-0.0727645275202476	-0.259052698728819	Antecubital_fossa	138	0.0106632117152164	Root	Actinobacteria	Actinobacteria	Actinomycetales	Propionibacteriaceae	Propionibacterium
OTU_97.720	-0.603880377185351	1.60469194262957	-0.962975181724608	Stool	139	0.00926994640096607	Root	Firmicutes	Clostridia	Clostridiales	Ruminococcaceae	Oscillospira
OTU_97.5561	-0.584383588858416	1.53073908675533	-0.941059939975387	Stool	140	0.00837416365142866	Root	Bacteroidetes	Bacteroidia	Bacteroidales	Rikenellaceae	Alistipes
OTU_97.43390	0.274014749699684	-0.0833255634947753	-0.237319078407639	Antecubital_fossa	141	0.0074132829124107	Root	Firmicutes	Bacilli	Bacillales	Staphylococcaceae	Staphylococcus
OTU_97.42360	0.280101259071877	-0.077798263716597	-0.23602068967502	Antecubital_fossa	142	0.00699600190477397	Root	Firmicutes	Bacilli	Bacillales	Staphylococcaceae	Staphylococcus
OTU_97.37903	-0.587070203710961	1.53875501696253	-0.923257380586852	Stool	143	0.00681053367156279	Root	Bacteroidetes	Bacteroidia	Bacteroidales	Rikenellaceae	Alistipes
OTU_97.34703	-0.552125525816057	1.33848784997115	-0.838593540352416	Stool	144	0.00621409937417587	Root	Bacteroidetes	Bacteroidia	Bacteroidales	Bacteroidaceae	Bacteroides
OTU_97.41853	-0.529380062651392	1.5348494431914	-0.920170387377441	Stool	145	0.00523146225742188	Root	Bacteroidetes	Bacteroidia	Bacteroidales	Bacteroidaceae	Bacteroides
OTU_97.41861	0.291509566154411	-0.0616321692017134	-0.268240420647324	Antecubital_fossa	146	0.00479637378830469	Root	Actinobacteria	Actinobacteria	Actinomycetales	Propionibacteriaceae	Propionibacterium
OTU_97.2965	0.296820054607473	-0.0726857055768938	-0.250108386624052	Antecubital_fossa	147	0.00437579803862794	Root	Proteobacteria	Betaproteobacteria	Burkholderiales	NA	NA
OTU_97.15271	-0.576374878637576	1.4963031230669	-0.900151260483322	Stool	148	0.00261622351196006	Root	Bacteroidetes	Bacteroidia	Bacteroidales	Rikenellaceae	Alistipes
OTU_97.26879	0.27456709748152	-0.0790723301678285	-0.234925253942864	Antecubital_fossa	149	0.000775947736586086	Root	Firmicutes	Bacilli	Bacillales	Staphylococcaceae	Staphylococcus
OTU_97.38248	-0.545285375551872	1.5196808420553	-0.919615767494187	Stool	150	0.000653741473007153	Root	Firmicutes	Clostridia	Clostridiales	Ruminococcaceae	Oscillospira
