# Supplementary material for: MixMC: A Multivariate Statistical Framework to Gain Insight into Microbial Communities
Source: PLoS One. 2016 Aug 11;11(8):e0160169. doi: 10.1371/journal.pone.0160169 (PMC4981383; doi:10.1371/journal.pone.0160169)
Supplement: S1 File — Contribution of selected OTU for each sPLS-DA component. (ZIP) [file pone.0160169.s014.zip › Contribution/Koren-TSS-CLR/Koren-list-comp1.csv]

	arterial.plaque	saliva	stool	GroupContrib	Sort	Importance	Rank1	Phylum	Class	Order	Family	Genus	Species
190990	-0.673806441707719	-0.709124779176547	1.1995639879659	stool	1	0.404619776962711	Bacteria	Firmicutes	Clostridia	Clostridiales
178557	-0.61643837418087	-0.6215024451322	1.36442719083108	stool	2	0.363467228136815	Bacteria	Firmicutes	Clostridia	Clostridiales	Lachnospiraceae	Coprococcus
4403632	-0.588547715229403	-0.594178750944195	1.54103595664414	stool	3	0.273673924108426	Bacteria	Firmicutes	Clostridia	Clostridiales	Lachnospiraceae	Coprococcus
323473	-0.588478148457189	-0.594099892832522	1.51202569318178	stool	4	0.273384670515171	Bacteria	Firmicutes	Clostridia	Clostridiales	Lachnospiraceae	Coprococcus
1855954	-0.636027443893726	-0.667872620119469	1.44057286593033	stool	5	0.270231245479393	Bacteria	Firmicutes	Clostridia	Clostridiales	Clostridiaceae	Clostridium
4325533	-0.586269565761446	-0.591116466417175	1.5018107234873	stool	6	0.261275194833499	Bacteria	Bacteroidetes	Bacteroidia	Bacteroidales	Rikenellaceae
752354	-0.5841408289669	-0.589522667896187	1.46136338253567	stool	7	0.25742008469642	Bacteria	Firmicutes	Clostridia	Clostridiales	Lachnospiraceae	Coprococcus
179665	-0.580292787996075	-0.585948700038136	1.46925594537972	stool	8	0.246225753848619	Bacteria	Firmicutes	Clostridia	Clostridiales	Lachnospiraceae	Dorea	formicigenerans
178462	-0.577941104200038	-0.583158189749945	1.50872068728052	stool	9	0.235686951967647	Bacteria	Firmicutes	Clostridia	Clostridiales	Lachnospiraceae	Blautia
4346374	-0.674625015351578	-0.709951520263508	1.21702398452289	stool	10	0.19047779123998	Bacteria	Bacteroidetes	Bacteroidia	Bacteroidales	Bacteroidaceae	Bacteroides
177702	-0.589952353232002	-0.623841684310964	1.23752108981695	stool	11	0.172735001323847	Bacteria	Firmicutes	Clostridia	Clostridiales
363064	-0.546757946360141	-0.552026655337781	1.52796948074153	stool	12	0.131742676845914	Bacteria	Firmicutes	Clostridia	Clostridiales	Lachnospiraceae	Dorea
4396298	-0.546199011959963	-0.551517938749991	1.38123542909057	stool	13	0.130180153755749	Bacteria	Firmicutes	Clostridia	Clostridiales	Ruminococcaceae
181155	-0.543366766412268	-0.549606084949575	1.44782003706179	stool	14	0.126323502392011	Bacteria	Firmicutes	Clostridia	Clostridiales	Ruminococcaceae
197698	-0.541727499222828	-0.547803772689752	1.551666377164	stool	15	0.119848414136415	Bacteria	Firmicutes	Clostridia	Clostridiales
3889756	1.13266822565167	0.646573292477684	-1.03587905870882	arterial plaque	16	0.117704131565811	Bacteria	Firmicutes	Clostridia	Clostridiales	Veillonellaceae	Veillonella	parvula
178627	-0.54109079228364	-0.546469185241426	1.49702977554519	stool	17	0.11346375684421	Bacteria	Firmicutes	Clostridia	Clostridiales	Lachnospiraceae
178056	-0.538778431083336	-0.545264786248899	1.53124648126724	stool	18	0.112489164271556	Bacteria	Firmicutes	Clostridia	Clostridiales	Ruminococcaceae	Faecalibacterium	prausnitzii
188935	-0.538425954457508	-0.544082660071872	1.55423673969263	stool	19	0.106251251318707	Bacteria	Firmicutes	Clostridia	Clostridiales	Lachnospiraceae	Blautia
182271	-0.587477851736792	-0.623112995031189	1.30198658823157	stool	20	0.105648602713533	Bacteria	Firmicutes	Clostridia	Clostridiales	Ruminococcaceae
4468234	-0.70549250307107	-0.743359077177294	1.28224651750806	stool	21	0.101660510726095	Bacteria	Bacteroidetes	Bacteroidia	Bacteroidales	Bacteroidaceae	Bacteroides
186133	-0.535939058784412	-0.540978798948498	1.27508181533411	stool	22	0.0941740367093511	Bacteria	Firmicutes	Clostridia	Clostridiales	Ruminococcaceae	Ruminococcus
4381553	-0.535572415745472	-0.540011873064588	1.34907811156518	stool	23	0.0892874994760583	Bacteria	Bacteroidetes	Bacteroidia	Bacteroidales	Bacteroidaceae	Bacteroides
191355	-0.610387372673894	-0.648873245464081	1.26512805843464	stool	24	0.0862255479554587	Bacteria	Firmicutes	Erysipelotrichi	Erysipelotrichales	Erysipelotrichaceae
4391625	0.697847453274856	0.780845783918184	-1.16337641761011	saliva	25	0.0533570261866742	Bacteria	Firmicutes	Clostridia	Clostridiales	Veillonellaceae	Veillonella	parvula
182799	-0.544963977822978	-0.581933054078993	1.41165687600126	stool	26	0.0208776882305504	Bacteria	Firmicutes	Clostridia	Clostridiales	Lachnospiraceae	Lachnospira
364563	-0.560682699084411	-0.596327790737381	1.48732967815612	stool	27	0.0146740724352824	Bacteria	Firmicutes	Clostridia	Clostridiales	Ruminococcaceae	Faecalibacterium	prausnitzii
4422456	1.2187023924322	0.575688045870184	-0.978417321668964	arterial plaque	28	0.00951514206109758	Bacteria	Firmicutes	Clostridia	Clostridiales	Veillonellaceae	Veillonella	dispar
353782	-0.553668265040145	-0.588368504278471	1.44005699018385	stool	29	0.00469427499557059	Bacteria	Bacteroidetes	Bacteroidia	Bacteroidales	Bacteroidaceae	Bacteroides
178385	-0.556882739683297	-0.589353375750132	1.43489309543321	stool	30	0.00310446046146723	Bacteria	Firmicutes	Clostridia	Clostridiales	Ruminococcaceae	Faecalibacterium	prausnitzii
