# Supplementary material for: MixMC: A Multivariate Statistical Framework to Gain Insight into Microbial Communities
Source: PLoS One. 2016 Aug 11;11(8):e0160169. doi: 10.1371/journal.pone.0160169 (PMC4981383; doi:10.1371/journal.pone.0160169)
Supplement: S1 File — Contribution of selected OTU for each sPLS-DA component. (ZIP) [file pone.0160169.s014.zip › Contribution/Koren-TSS-CLR/Koren-list-comp2.csv]

	arterial.plaque	saliva	stool	GroupContrib	Sort	Importance	Rank1	Phylum	Class	Order	Family	Genus	Species
406145	1.54297159719801	-0.629915920883888	-0.717760070681533	arterial plaque	1	0.214931016926292	Bacteria	Proteobacteria	Gammaproteobacteria	Pseudomonadales	Pseudomonadaceae	Pseudomonas
3057707	1.53399101396729	-0.579698632378982	-0.694327208532364	arterial plaque	2	0.200244623860331	Bacteria	Proteobacteria	Gammaproteobacteria	Pseudomonadales	Moraxellaceae
388506	1.46273288580506	-0.576693656725369	-0.698847967029524	arterial plaque	3	0.199895475052461	Bacteria	Firmicutes	Bacilli	Bacillales	Staphylococcaceae	Staphylococcus
2360704	1.38732309272361	-0.56759569604857	-0.690096945048546	arterial plaque	4	0.191211709028016	Bacteria	Proteobacteria	Betaproteobacteria	Burkholderiales	Comamonadaceae	Delftia
815169	1.59164592311854	-0.679871519831575	-0.789598088916378	arterial plaque	5	0.189197959816427	Bacteria	Cyanobacteria	Chloroplast	Streptophyta
4467774	1.52910222788825	-0.61666965134286	-0.727260461348972	arterial plaque	6	0.181585289777719	Bacteria	Actinobacteria	Actinobacteria	Actinomycetales	Propionibacteriaceae	Propionibacterium	acnes
370772	1.37924186350809	-0.615218393558858	-0.72548077180023	arterial plaque	7	0.178708533896165	Bacteria	Actinobacteria	Actinobacteria	Actinomycetales	Propionibacteriaceae	Propionibacterium	acnes
2356875	1.46364352039714	-0.605630285040773	-0.728685954745679	arterial plaque	8	0.173351046692934	Bacteria	Firmicutes	Bacilli	Bacillales	Staphylococcaceae	Staphylococcus
1089121	-0.872529913017838	1.05187268204256	-0.969477980737867	saliva	9	0.172617049689349	Bacteria	Actinobacteria	Actinobacteria	Actinomycetales	Actinomycetaceae	Actinomyces
4383961	1.47783285258484	-0.545606082487283	-0.673716508560567	arterial plaque	10	0.171854420480375	Bacteria	Proteobacteria	Gammaproteobacteria	Enterobacteriales	Enterobacteriaceae
342876	1.48060441372215	-0.545350713808355	-0.67293751764954	arterial plaque	11	0.171329189053264	Bacteria	Proteobacteria	Gammaproteobacteria	Pseudomonadales	Moraxellaceae	Acinetobacter
3622774	1.50076016672832	-0.549532936684958	-0.662233256159343	arterial plaque	12	0.170389726598861	Bacteria	Proteobacteria	Gammaproteobacteria	Pseudomonadales	Pseudomonadaceae	Pseudomonas
824705	1.48402375171894	-0.534712212126937	-0.676305096780559	arterial plaque	13	0.165889009511653	Bacteria	Proteobacteria	Betaproteobacteria	Burkholderiales	Comamonadaceae	Delftia
264546	1.42815817675099	-0.539731260005976	-0.664697747063474	arterial plaque	14	0.165167907519302	Bacteria	Proteobacteria	Betaproteobacteria	Burkholderiales	Alcaligenaceae	Alcaligenes	faecalis
832598	1.48942498362753	-0.529788580099275	-0.68180939572852	arterial plaque	15	0.164804058344927	Bacteria	Proteobacteria	Betaproteobacteria	Burkholderiales	Burkholderiaceae
837177	1.4712952231738	-0.533633538892017	-0.664850361468889	arterial plaque	16	0.161215753338785	Bacteria	Proteobacteria	Betaproteobacteria	Burkholderiales	Burkholderiaceae	Burkholderia
810831	1.46841032961636	-0.520784928822882	-0.660950698319553	arterial plaque	17	0.151813221331184	Bacteria	Proteobacteria	Gammaproteobacteria	Enterobacteriales	Enterobacteriaceae
313060	1.47754098910173	-0.514744675770182	-0.665999296586668	arterial plaque	18	0.149945336393114	Bacteria	Proteobacteria	Gammaproteobacteria	Enterobacteriales	Enterobacteriaceae
2221284	1.62847136392512	-0.517875018693477	-0.643667435257106	arterial plaque	19	0.144147982099776	Bacteria	Proteobacteria	Betaproteobacteria	Methylophilales	Methylophilaceae
4304528	-0.604081050808448	1.41771727337218	-0.719333553102307	saliva	20	0.141580280306218	Bacteria	Firmicutes	Bacilli	Gemellales	Gemellaceae	Gemella
280799	1.65357413118879	-0.50694118016925	-0.642869979770308	arterial plaque	21	0.137025714969655	Bacteria	Proteobacteria	Betaproteobacteria	Burkholderiales	Comamonadaceae	Tepidimonas
4466618	1.53966687765254	-0.508718191268076	-0.63838885547562	arterial plaque	22	0.136634640993194	Bacteria	Proteobacteria	Gammaproteobacteria	Enterobacteriales	Enterobacteriaceae	Erwinia
436550	1.50790575547455	-0.548272824848732	-0.680632819677315	arterial plaque	23	0.133843153916895	Bacteria	Proteobacteria	Betaproteobacteria	Burkholderiales	Comamonadaceae
33919	1.49297527258991	-0.501344883802324	-0.639904272691483	arterial plaque	24	0.132594138592223	Bacteria	Proteobacteria	Betaproteobacteria	Burkholderiales	Burkholderiaceae	Burkholderia
114510	1.59023906241496	-0.48340773042061	-0.647634206262278	arterial plaque	25	0.123971708385329	Bacteria	Proteobacteria	Gammaproteobacteria	Enterobacteriales	Enterobacteriaceae	Escherichia	coli
934605	1.45363019205973	-0.485642140421091	-0.63922657049902	arterial plaque	26	0.122298160964099	Bacteria	Actinobacteria	Actinobacteria	Actinomycetales	Propionibacteriaceae	Propionibacterium	acnes
802262	-0.565841208616944	1.44274971829001	-0.696605641078152	saliva	27	0.115683668950239	Bacteria	Firmicutes	Bacilli	Lactobacillales	Streptococcaceae	Streptococcus
3504774	-0.557875935296134	1.38679229839613	-0.703898393632418	saliva	28	0.114787820984462	Bacteria	Firmicutes	Bacilli	Lactobacillales	Carnobacteriaceae	Granulicatella
925707	-0.653451593101566	1.29803204875193	-0.782030082406458	saliva	29	0.113957522273293	Bacteria	Firmicutes	Bacilli	Gemellales	Gemellaceae
971038	-0.608191106430058	1.34219491799173	-0.715787353482484	saliva	30	0.113340348118101	Bacteria	Firmicutes	Bacilli	Bacillales	Staphylococcaceae	Staphylococcus
4306177	-0.600563667128239	1.43795971155558	-0.72176445435517	saliva	31	0.108503842136203	Bacteria	Firmicutes	Bacilli	Lactobacillales	Streptococcaceae	Streptococcus
4367364	-0.552477874955163	1.38018637646357	-0.693139020255624	saliva	32	0.108477886380732	Bacteria	Firmicutes	Bacilli	Gemellales	Gemellaceae
159041	1.63434906965135	-0.470793752141508	-0.616929575919077	arterial plaque	33	0.105505478104034	Bacteria	Actinobacteria	Actinobacteria	Actinomycetales	Streptomycetaceae	Streptomyces
343239	1.67702894736765	-0.473966819087932	-0.608455007865572	arterial plaque	34	0.104489854450477	Bacteria	Proteobacteria	Betaproteobacteria	Burkholderiales	Comamonadaceae	Acidovorax	delafieldii
4301566	-0.671815442628718	1.29338499699646	-0.823259168870158	saliva	35	0.10128945003153	Bacteria	Firmicutes	Bacilli	Lactobacillales	Streptococcaceae	Streptococcus
663573	1.51075410814054	-0.458130672533898	-0.623046772848144	arterial plaque	36	0.0996079097402586	Bacteria	Proteobacteria	Gammaproteobacteria	Xanthomonadales	Xanthomonadaceae	Stenotrophomonas
1005406	1.42954860571164	-0.46649384827006	-0.605503505765897	arterial plaque	37	0.0988153504763176	Bacteria	Firmicutes	Bacilli	Bacillales	Staphylococcaceae	Staphylococcus	aureus
808851	1.5334431073197	-0.460376220679135	-0.615715802959168	arterial plaque	38	0.0984536330794099	Bacteria	Proteobacteria	Gammaproteobacteria	Pseudomonadales	Pseudomonadaceae
4366889	-0.68912048234769	1.21844631673593	-0.815856925553	saliva	39	0.0979918052760521	Bacteria	Firmicutes	Bacilli	Lactobacillales	Streptococcaceae	Streptococcus
1116384	1.57530332204103	-0.462521832650325	-0.609198417890923	arterial plaque	40	0.0977066070320399	Bacteria	Proteobacteria	Betaproteobacteria	Burkholderiales	Comamonadaceae
4473176	1.72135664904799	-0.509406023081091	-0.636509658990717	arterial plaque	41	0.097583627420754	Bacteria	Proteobacteria	Gammaproteobacteria	Enterobacteriales	Enterobacteriaceae
3544894	1.54029493513044	-0.451533191483797	-0.622869145313894	arterial plaque	42	0.0955089225566413	Bacteria	Proteobacteria	Gammaproteobacteria	Pseudomonadales	Pseudomonadaceae	Pseudomonas
989579	-0.535700983903004	1.45167216770558	-0.666014470015983	saliva	43	0.090472933913409	Bacteria	Firmicutes	Bacilli	Lactobacillales	Streptococcaceae	Streptococcus
2480553	-0.528620509908162	1.37730389682538	-0.672978406074757	saliva	44	0.0899419370633408	Bacteria	Fusobacteria	Fusobacteriia	Fusobacteriales	Leptotrichiaceae	Leptotrichia
4322998	-0.525910719157266	1.337394581405	-0.667003241460242	saliva	45	0.0864198902552532	Bacteria	Fusobacteria	Fusobacteriia	Fusobacteriales	Fusobacteriaceae	Fusobacterium
2806353	1.51778000624543	-0.503566120500999	-0.653471553192966	arterial plaque	46	0.0854529990602456	Bacteria	Proteobacteria	Gammaproteobacteria	Xanthomonadales	Xanthomonadaceae	Stenotrophomonas
1084906	-0.667822562493774	1.34169693391411	-0.791478225706723	saliva	47	0.0823590418122531	Bacteria	Firmicutes	Bacilli	Bacillales	Staphylococcaceae	Staphylococcus
189438	1.76200940919904	-0.421767411940888	-0.613423977752571	arterial plaque	48	0.0737535116183721	Bacteria	Proteobacteria	Gammaproteobacteria	Pseudomonadales	Pseudomonadaceae	Pseudomonas
4424103	1.6498607353364	-0.42516077575826	-0.605121705605873	arterial plaque	49	0.0729130857969441	Bacteria	Proteobacteria	Gammaproteobacteria	Pseudomonadales	Pseudomonadaceae	Pseudomonas	stutzeri
518865	-0.586623349890556	1.18645922167165	-0.726293097045999	saliva	50	0.0702292099930445	Bacteria	Fusobacteria	Fusobacteriia	Fusobacteriales	Fusobacteriaceae	Fusobacterium
202662	1.67928158361302	-0.422658819312402	-0.59871981472762	arterial plaque	51	0.0692534185151724	Bacteria	Proteobacteria	Betaproteobacteria	Burkholderiales	Comamonadaceae	Delftia
114621	-0.491908986763954	1.52718988076375	-0.642685043456558	saliva	52	0.0619813610965407	Bacteria	Proteobacteria	Epsilonproteobacteria	Campylobacterales	Campylobacteraceae	Campylobacter
866280	-0.639895031119865	1.32227454461635	-0.799342036566509	saliva	53	0.0618810367710056	Bacteria	Actinobacteria	Actinobacteria	Actinomycetales	Micrococcaceae	Rothia	mucilaginosa
979261	1.6096362194011	-0.566605992736128	-0.699337225594804	arterial plaque	54	0.0615366739433603	Bacteria	Firmicutes	Bacilli	Bacillales	Staphylococcaceae	Staphylococcus	epidermidis
4455250	-0.704159544350009	1.35715145248687	-0.81976331206396	saliva	55	0.0580358884057705	Bacteria	Firmicutes	Bacilli	Lactobacillales	Streptococcaceae	Streptococcus
4448731	-0.484076887728342	1.45234820784935	-0.641238659460923	saliva	56	0.0580216836820227	Bacteria	Fusobacteria	Fusobacteriia	Fusobacteriales	Fusobacteriaceae	Fusobacterium
530164	-0.489285586112384	1.47635499173249	-0.634640299534423	saliva	57	0.0579123304654782	Bacteria	Bacteroidetes	Bacteroidia	Bacteroidales	Porphyromonadaceae	Porphyromonas
4463237	-0.480780098584261	1.34800437419176	-0.639740387515294	saliva	58	0.0559060528025734	Bacteria	Actinobacteria	Actinobacteria	Actinomycetales	Actinomycetaceae	Actinomyces
951711	-0.482937596391212	1.33081658610062	-0.631395051755727	saliva	59	0.0536514513929557	Bacteria	Actinobacteria	Actinobacteria	Actinomycetales	Actinomycetaceae	Actinomyces
910500	-0.529561953034948	1.41669171604452	-0.687027537550058	saliva	60	0.0524491085993849	Bacteria	Firmicutes	Bacilli	Lactobacillales	Streptococcaceae	Streptococcus
65383	1.84544185640481	-0.413562319890845	-0.55984164794593	arterial plaque	61	0.0500942792856709	Bacteria	Proteobacteria	Gammaproteobacteria	Enterobacteriales	Enterobacteriaceae
911808	-0.484020316082834	1.23329451155941	-0.613436528687163	saliva	62	0.04756438087919	Bacteria	Firmicutes	Bacilli	Lactobacillales	Streptococcaceae	Streptococcus
674056	1.83272107757104	-0.406043484263618	-0.558300342511535	arterial plaque	63	0.0447571748468266	Bacteria	Proteobacteria	Betaproteobacteria	Burkholderiales	Comamonadaceae	Diaphorobacter
220314	1.40654529595923	-0.404842396321892	-0.556566355641591	arterial plaque	64	0.0435382669340714	Bacteria	Proteobacteria	Betaproteobacteria	Burkholderiales	Alcaligenaceae	Achromobacter
4481606	1.60367531884618	-0.401111070548227	-0.558850476565665	arterial plaque	65	0.0418826571869965	Bacteria	Proteobacteria	Gammaproteobacteria	Pseudomonadales	Pseudomonadaceae	Pseudomonas
835964	1.75221167355787	-0.401789114754369	-0.55649357088052	arterial plaque	66	0.0414721810238865	Bacteria	Proteobacteria	Gammaproteobacteria	Pseudomonadales	Moraxellaceae	Acinetobacter
330951	1.76987229892462	-0.387311621724794	-0.577740575267471	arterial plaque	67	0.039753951234461	Bacteria	Proteobacteria	Gammaproteobacteria	Pseudomonadales	Moraxellaceae	Acinetobacter
209124	1.87216875508641	-0.400499038679901	-0.551300442166494	arterial plaque	68	0.0388298160164343	Bacteria	Bacteroidetes	Flavobacteriia	Flavobacteriales	[Weeksellaceae]	Cloacibacterium
444857	-0.451629674606796	1.58661766472729	-0.626803834606728	saliva	69	0.0377838852667492	Bacteria	Fusobacteria	Fusobacteriia	Fusobacteriales	Fusobacteriaceae	Fusobacterium
4296244	-0.45505744479751	1.47669859847864	-0.609523649434375	saliva	70	0.0329226514791948	Bacteria	Firmicutes	Clostridia	Clostridiales	Veillonellaceae	Veillonella	dispar
341460	-0.45319698388517	1.34235819414405	-0.61129517568766	saliva	71	0.0327307966493464	Bacteria	Proteobacteria	Gammaproteobacteria	Pasteurellales	Pasteurellaceae	Haemophilus
4325272	-0.458405686348826	1.39465267247803	-0.605228585882378	saliva	72	0.0327101192864608	Bacteria	Firmicutes	Bacilli	Lactobacillales	Streptococcaceae	Streptococcus
870106	1.74240526483911	-0.373088299108496	-0.581776493766304	arterial plaque	73	0.0323921735625562	Bacteria	Actinobacteria	Actinobacteria	Actinomycetales	Propionibacteriaceae	Propionibacterium	acnes
4383049	-0.447336588005903	1.46056201012172	-0.614243848515126	saliva	74	0.031206512683492	Bacteria	Firmicutes	Bacilli	Lactobacillales	Streptococcaceae	Streptococcus
4469722	-0.451617301330125	1.42985677055035	-0.602300430513112	saliva	75	0.0286990785462545	Bacteria	Bacteroidetes	Bacteroidia	Bacteroidales	Prevotellaceae	Prevotella	melaninogenica
894045	-0.53459579130075	1.44156785856802	-0.714780886278017	saliva	76	0.0268822773078705	Bacteria	Firmicutes	Bacilli	Lactobacillales	Streptococcaceae	Streptococcus
4321136	-0.67995368987604	1.06968473897909	-0.78955159975218	saliva	77	0.025126366518501	Bacteria	Firmicutes	Bacilli	Lactobacillales	Streptococcaceae	Streptococcus
4396235	-0.533916656884612	1.28821486475677	-0.700379656699506	saliva	78	0.0241219917316704	Bacteria	Proteobacteria	Betaproteobacteria	Neisseriales	Neisseriaceae	Neisseria	subflava
4432042	-0.483595976538318	1.35077079194801	-0.636264898824133	saliva	79	0.0205695081136399	Bacteria	Firmicutes	Bacilli	Lactobacillales	Streptococcaceae	Streptococcus
523036	-0.523338694782506	1.3514869326554	-0.705177051731423	saliva	80	0.016868079726063	Bacteria	Firmicutes	Bacilli	Gemellales	Gemellaceae
4387092	-0.497937906642347	1.44172277564643	-0.686064581648281	saliva	81	0.0168049806028619	Bacteria	Fusobacteria	Fusobacteriia	Fusobacteriales	Fusobacteriaceae	Fusobacterium
219439	1.45177285882023	-0.498217985603935	-0.638116950611701	arterial plaque	82	0.0162750574405382	Bacteria	Proteobacteria	Gammaproteobacteria	Xanthomonadales	Xanthomonadaceae
1076557	-1.31383906237442	0.700363252088338	0.331925748870411	saliva	83	0.0157925238371462	Bacteria	Firmicutes	Bacilli	Lactobacillales	Streptococcaceae	Streptococcus
153978	1.93661557671891	-0.371933984270316	-0.523311266798818	arterial plaque	84	0.0115084287334099	Bacteria	Cyanobacteria	Chloroplast	Streptophyta
4350466	-0.592872577739735	1.27986024451275	-0.768402292231721	saliva	85	0.011069668128131	Bacteria	Bacteroidetes	Flavobacteriia	Flavobacteriales	[Weeksellaceae]
4335928	-0.414390305146625	1.67790143175229	-0.599299637694343	saliva	86	0.0106266312546534	Bacteria	Fusobacteria	Fusobacteriia	Fusobacteriales	Fusobacteriaceae	Fusobacterium
4431443	-0.641597533422587	1.25154865388326	-0.797189407712433	saliva	87	0.0103544708047146	Bacteria	Actinobacteria	Actinobacteria	Actinomycetales	Micrococcaceae	Rothia	dentocariosa
95608	1.51028280261684	-0.347651777004711	-0.563333000791001	arterial plaque	88	0.0102260153968629	Bacteria	Proteobacteria	Gammaproteobacteria	Pseudomonadales	Pseudomonadaceae	Pseudomonas
4311254	-0.420425932834709	1.44963964676405	-0.586086699404827	saliva	89	0.00833633094326065	Bacteria	Proteobacteria	Betaproteobacteria	Neisseriales	Neisseriaceae	Kingella
1110381	1.74786532722024	-0.365273540788267	-0.52570335456889	arterial plaque	90	0.00795181880247777	Bacteria	Firmicutes	Bacilli	Lactobacillales	Aerococcaceae
887694	-0.503740719637889	1.4561516520086	-0.683636452051276	saliva	91	0.00789901713333348	Bacteria	Proteobacteria	Betaproteobacteria	Burkholderiales	Burkholderiaceae	Lautropia
60329	1.10352577859984	-0.343802589517897	-0.56082816611964	arterial plaque	92	0.00678984568239748	Bacteria	Proteobacteria	Gammaproteobacteria	Pseudomonadales	Pseudomonadaceae	Pseudomonas
261241	-0.417140976792819	1.71857618883534	-0.58365166799983	saliva	93	0.00613247042958499	Bacteria	Firmicutes	Bacilli	Lactobacillales	Carnobacteriaceae	Granulicatella
1123374	1.08798048501201	-0.348285116181	-0.550844602488406	arterial plaque	94	0.0061015854488158	Bacteria	Proteobacteria	Gammaproteobacteria	Pseudomonadales	Pseudomonadaceae	Pseudomonas
4458304	-0.4091948167178	1.64271034550707	-0.590843407187573	saliva	95	0.00521296711015738	Bacteria	Bacteroidetes	Bacteroidia	Bacteroidales	Prevotellaceae	Prevotella
1759711	-0.411606359189162	1.53581533613771	-0.5841197589344	saliva	96	0.0037926713011463	Bacteria	Firmicutes	Bacilli	Lactobacillales	Streptococcaceae	Streptococcus	infantis
4467993	-0.422375497609524	1.47336678988092	-0.566178737439166	saliva	97	0.00188843964503424	Bacteria	Actinobacteria	Actinobacteria	Actinomycetales	Actinomycetaceae	Actinomyces
836720	1.66509676964259	-0.340535960276898	-0.550640890266634	arterial plaque	98	0.00115108689486115	Bacteria	Proteobacteria	Betaproteobacteria	Burkholderiales	Burkholderiaceae	Burkholderia
845845	1.48882361775247	-0.336093499093468	-0.555539382564427	arterial plaque	99	0.00016021704419179	Bacteria	Proteobacteria	Betaproteobacteria	Burkholderiales	Comamonadaceae	Diaphorobacter
4428568	-0.461927513382539	1.53407334671486	-0.6096916472986	saliva	100	3.23445832059428e-05	Bacteria	Actinobacteria	Actinobacteria	Actinomycetales	Actinomycetaceae	Actinomyces
