# Supplementary material for: MixMC: A Multivariate Statistical Framework to Gain Insight into Microbial Communities
Source: PLoS One. 2016 Aug 11;11(8):e0160169. doi: 10.1371/journal.pone.0160169 (PMC4981383; doi:10.1371/journal.pone.0160169)
Supplement: S1 File — Contribution of selected OTU for each sPLS-DA component. (ZIP) [file pone.0160169.s014.zip › Contribution/Oral-TSS-CLR/Oral-list-comp1.csv]

	Attached_Keratinized_gingiva	Buccal_mucosa	Hard_palate	Palatine_Tonsils	Saliva	Subgingival_plaque	Supragingival_plaque	Throat	Tongue_dorsum	GroupContrib	Sort	Importance	Rank1	Phylum	Class	Order	Family	Genus
OTU_97.38707	-0.983746010327564	-0.084688677983656	0.545934712034907	0.832355865053178	0.832103002200039	-1.23782744450742	-1.2839065713117	0.974078192475126	0.944175966672454	Throat	1	0.294099727110187	Root	Firmicutes	Clostridia	Clostridiales	Lachnospiraceae	Oribacterium
OTU_97.29750	-0.952188404493281	-0.630715770321724	0.639110194094971	0.770699926228108	1.00992711310931	-1.18766553100156	-1.19503126955808	0.858563848506013	0.92793339774752	Saliva	2	0.284836779949433	Root	Firmicutes	Clostridia	Clostridiales	Lachnospiraceae	Oribacterium
OTU_97.38	-0.937558081890215	-0.407847970727426	0.569413069307293	0.784752880840228	0.914445432011936	-1.17758673778509	-1.25062265899255	0.887425815892809	1.00214101798608	Tongue_dorsum	3	0.256128523942984	Root	Firmicutes	Clostridia	Clostridiales	Lachnospiraceae	Oribacterium
OTU_97.41390	-0.907445612122966	-0.530951397318537	0.747453407853919	0.811951044895314	0.707871673446221	-1.0875129906223	-1.12557444810898	0.982318672907672	0.946401521590317	Throat	4	0.235976292893525	Root	Tenericutes	Erysipelotrichi	Erysipelotrichales	Erysipelotrichaceae	Bulleidia
OTU_97.38354	-0.334237761222892	0.33862572528829	0.640696058129091	0.624376776654083	0.69232426234848	-1.54207111534839	-1.51836847778425	0.476613438217612	0.801275831306883	Tongue_dorsum	5	0.235971315243385	Root	Firmicutes	Clostridia	Clostridiales	Veillonellaceae	Veillonella
OTU_97.21	-0.528865678525607	0.0827425116602619	0.514592883686569	0.758771104733928	0.85236534244342	-1.34891670575349	-1.36458379726638	0.864165031349626	0.727106860394766	Throat	6	0.22642083416623	Root	Firmicutes	Clostridia	Clostridiales	Veillonellaceae	Veillonella
OTU_97.6483	-0.959112338403893	-0.534929911755005	0.603715784207675	0.864214309771609	0.955852236058644	-1.15543815625023	-1.16676649211852	0.807222385339402	0.945384166786031	Saliva	7	0.224221442312734	Root	Firmicutes	Clostridia	Clostridiales	Lachnospiraceae	Oribacterium
OTU_97.34740	-0.180866520961861	0.223328205452029	0.660526349294964	0.66468714371211	0.348972267522718	-1.59607461478717	-1.42087404136051	0.75606703923141	0.815362681020378	Tongue_dorsum	8	0.21920285837696	Root	Firmicutes	Bacilli	Lactobacillales	Streptococcaceae	Streptococcus
OTU_97.34247	-0.191163367328522	0.102631122339526	0.559755229327454	0.552757077282196	0.621584799628832	-1.74655522592813	-0.986483325405939	0.63198469772274	0.807603315668296	Tongue_dorsum	9	0.216677129351429	Root	Firmicutes	Clostridia	Clostridiales	Veillonellaceae	Veillonella
OTU_97.18958	-0.120816297462974	0.149862905035465	0.713550628632831	0.774690818014422	0.271506612955952	-1.3062070770558	-1.3906349088953	0.788416735001847	0.881809031074662	Tongue_dorsum	10	0.213325454231604	Root	Firmicutes	Bacilli	Lactobacillales	Streptococcaceae	Streptococcus
OTU_97.31937	-1.12709766258845	0.0332735788170916	0.768485083930316	0.662646219159768	0.689754519411174	-1.12079371012103	-1.27468766462001	0.864254759285311	0.952829038781214	Tongue_dorsum	11	0.209649944681392	Root	Bacteroidetes	Bacteroidia	Bacteroidales	Prevotellaceae	Prevotella
OTU_97.38340	-0.702312114510074	0.0333621511035831	0.593994046434855	0.835133343419583	0.82824911484797	-1.31220351062786	-1.33007832033127	0.915821858496401	0.756734850910035	Throat	12	0.191004212008683	Root	Firmicutes	Clostridia	Clostridiales	Veillonellaceae	Veillonella
OTU_97.39142	-0.397131312691398	0.0329918202725041	0.526088614896579	0.60138316639128	0.672322616925468	-1.12226418094359	-1.24915944749734	0.719565422390356	0.975309427377765	Tongue_dorsum	13	0.187369147043111	Root	Firmicutes	Clostridia	Clostridiales	Veillonellaceae	Veillonella
OTU_97.21830	-0.166893309803006	0.300778468984456	0.715015455418612	0.733980865972612	0.187323214031103	-1.28696348562421	-1.45495346572972	0.703276873225469	0.943339103234356	Tongue_dorsum	14	0.166474581467137	Root	Firmicutes	Bacilli	Lactobacillales	Streptococcaceae	Streptococcus
OTU_97.392	-0.899565352658283	-0.159458067352538	0.815402330472566	0.573939010499798	0.712651310035755	-1.25803348114569	-1.33614025812865	0.999144389651092	0.791716792175515	Throat	15	0.1630658622178	Root	Bacteroidetes	Bacteroidia	Bacteroidales	Prevotellaceae	Prevotella
OTU_97.15644	-0.890987858351144	0.280306224410613	0.750213674673378	0.84589931374063	0.506756019220534	-1.25811203118994	-1.16533292859511	0.715696071057767	0.904630032788148	Tongue_dorsum	16	0.144447609139307	Root	Firmicutes	Bacilli	Gemellales	Gemellaceae	Gemella
OTU_97.22929	-0.427474724346226	0.447979823000302	0.784431929729404	0.617630853120347	0.375742736491753	-1.57690629239698	-1.43828853156368	0.583582990364418	0.697525139044983	Hard_palate	17	0.142232143060244	Root	Firmicutes	Bacilli	Lactobacillales	Streptococcaceae	Streptococcus
OTU_97.26268	-0.589381427030272	0.0928064745544988	0.644853310597264	0.767645377533035	0.323827564172612	-1.27650259661546	-1.31659123483156	0.929223832094392	0.789305904762988	Throat	18	0.12942456830791	Root	Firmicutes	Bacilli	Lactobacillales	Streptococcaceae	Streptococcus
OTU_97.37635	-0.604764153165662	-0.0466705253195274	0.757122240491106	0.742235513843897	0.390467776518664	-1.25700929455597	-1.111741778411	0.825236848095678	0.867225803292756	Tongue_dorsum	19	0.119920393431617	Root	Firmicutes	Bacilli	Lactobacillales	Streptococcaceae	Streptococcus
OTU_97.27345	-0.577759127653056	-0.28437182808428	0.534114384160764	0.922177521766535	0.8447150323519	-1.20405409056964	-1.13595423735063	0.964631597230867	0.760927909050685	Throat	20	0.117125903894142	Root	Firmicutes	Clostridia	Clostridiales	Veillonellaceae	Veillonella
OTU_97.489	-0.972689962897819	-0.396427987328426	0.589932797253957	0.833821502408551	0.909697767678547	-1.12379642686805	-1.14220605614903	0.853600669032347	0.815920310071301	Saliva	21	0.112418627618731	Root	Bacteroidetes	Bacteroidia	Bacteroidales	Prevotellaceae	Prevotella
OTU_97.31425	-1.13988721268243	-0.103871673800853	0.677795443980844	0.545288872887825	0.563546561109472	-1.15526402417578	-1.21409817973861	0.689805898321938	0.901674518288667	Tongue_dorsum	22	0.111269065306778	Root	Bacteroidetes	Bacteroidia	Bacteroidales	Prevotellaceae	Prevotella
OTU_97.27821	0.0332775386626414	0.000697170079202707	-0.569946295938264	-0.727592357969354	-0.632271846857683	1.37700824604764	1.51024266060453	-0.726538266128324	-0.795360739094926	Supragingival_plaque	23	0.106711823609877	Root	Firmicutes	Bacilli	Lactobacillales	Streptococcaceae	Streptococcus
OTU_97.20544	-0.659966320397305	-0.473016748491569	0.60101633676211	0.927694819652202	0.905386827378995	-1.13017265012392	-1.17954229968742	0.921015433157199	0.78623434883094	Palatine_Tonsils	24	0.105649195058501	Root	Firmicutes	Clostridia	Clostridiales	Veillonellaceae	Veillonella
OTU_97.15326	-0.779926954549248	-0.655406866814541	0.663120831694344	0.800122734738418	0.969373165665714	-1.01189090241158	-0.980345411289904	0.766708590991788	0.975048334608105	Tongue_dorsum	25	0.105276823241817	Root	Firmicutes	Clostridia	Clostridiales	Lachnospiraceae	Oribacterium
OTU_97.35187	-0.876744185126025	0.00538500438638949	0.711861164546468	0.816880986910511	-0.136766725579592	-1.15027835711155	-1.12659298239819	0.900016628759262	1.15745653302416	Tongue_dorsum	26	0.102049847325167	Root	Firmicutes	Bacilli	Lactobacillales	Streptococcaceae	Streptococcus
OTU_97.9954	-0.919623023065932	0.476212836573157	0.817126508337625	0.766343453375489	0.468497875455385	-1.33593924771873	-1.31200898348962	0.707239311126431	0.70127570921685	Hard_palate	27	0.0969615086584364	Root	Firmicutes	Bacilli	Lactobacillales	Streptococcaceae	Streptococcus
OTU_97.38073	0.0604275091237607	-0.272408911829152	-0.701486647241361	-0.594028598400204	-0.493807820345478	1.29159135477919	1.47982051573286	-0.660136559624015	-0.629623676356965	Supragingival_plaque	28	0.0942665228809901	Root	Bacteroidetes	Flavobacteria	Flavobacteriales	Flavobacteriaceae	NA
OTU_97.7097	-0.753418686686338	-0.637462420289238	0.503538953322343	0.74698100105456	0.974663552312869	-1.14595221972783	-1.12440313435568	1.05365865989396	0.875253519936026	Throat	29	0.0935617550764786	Root	Firmicutes	Clostridia	Clostridiales	Veillonellaceae	Veillonella
OTU_97.78	-0.774917892034632	0.283182423326183	0.710948087381503	0.715466290471572	0.372635861457699	-1.34827464126472	-1.19686560025051	0.720613861879011	0.894453192040066	Tongue_dorsum	30	0.0791996951660128	Root	Firmicutes	Bacilli	Gemellales	Gemellaceae	Gemella
OTU_97.14880	-0.603349850023657	0.201296540097889	0.690347960908178	0.850536783466877	0.195464663524087	-1.21181949204693	-1.28001075423701	0.759106545485247	0.893448547648285	Tongue_dorsum	31	0.0769113648155629	Root	Firmicutes	Bacilli	Lactobacillales	Streptococcaceae	Streptococcus
OTU_97.75	-0.952145772381606	-0.618204644618268	0.56610296353499	0.747909482083589	0.95364948683645	-1.0791026851822	-1.19582018361498	0.936132954698946	0.777790110360515	Saliva	32	0.0712691839248153	Root	Bacteroidetes	Bacteroidia	Bacteroidales	Prevotellaceae	Prevotella
OTU_97.37470	0.600595554565489	0.501417904833035	-0.643067361663522	-0.711957048906991	-0.67733916376806	1.08254033287	1.51463431369948	-0.774480703657416	-0.70889540824263	Supragingival_plaque	33	0.0678895550828191	Root	Firmicutes	Bacilli	Lactobacillales	Streptococcaceae	Streptococcus
OTU_97.39331	0.0703574027050328	0.13855411010449	-0.817760353384738	-0.647537229728774	-0.337639756133572	1.24707095123016	1.43194085730797	-0.780401737244538	-0.80391162355575	Supragingival_plaque	34	0.0672795373980272	Root	Bacteroidetes	Flavobacteria	Flavobacteriales	Flavobacteriaceae	NA
OTU_97.28334	-0.313760539363982	-0.0828537210363649	-0.446379966916377	-0.668302427094095	-0.361050633466903	1.47901346824926	1.5496275717988	-0.662472483657492	-0.605109751062823	Supragingival_plaque	35	0.062975051547701	Root	Actinobacteria	Actinobacteria	Actinomycetales	Micrococcaceae	Rothia
OTU_97.38363	-0.634869710621382	-0.476194275520691	0.593679772403166	0.641061821933751	1.08323408697856	-1.05613426571426	-1.03140455707078	0.8416812526884	0.935183963561704	Saliva	36	0.0606194098109078	Root	TM7	TM7-3	EW055		NA
OTU_97.643	-0.237530165467707	-0.267412903154154	-0.461986744886009	-0.588210646756399	-0.644063739445373	1.51666849237061	1.71525774022906	-0.610219212135479	-0.629163861784136	Supragingival_plaque	37	0.0581931162174654	Root	Actinobacteria	Actinobacteria	Actinomycetales	Actinomycetaceae	Actinomyces
OTU_97.42608	-0.781234267224594	-0.80489093137292	0.600558370499824	0.625156652805506	1.03592318200161	-0.879767968736119	-0.996115329295073	1.10094651382932	0.909193625207003	Throat	38	0.0506977524516965	Root	Firmicutes	Clostridia	Clostridiales	Veillonellaceae	NA
OTU_97.7	-0.630129309756649	0.254239493121024	0.746005339506593	0.743667451461565	0.188433626905148	-1.19271324236299	-1.26481463015803	0.773463453837419	0.879904216388738	Tongue_dorsum	39	0.0506300191528085	Root	Firmicutes	Bacilli	Lactobacillales	Streptococcaceae	Streptococcus
OTU_97.34863	-0.902892074263587	-0.689802396077533	0.557512811396495	0.737243232339092	0.751223316724576	-1.07549222392093	-1.07325665689461	0.719083330802606	1.03958519582662	Tongue_dorsum	40	0.0466544504530528	Root	Firmicutes	Clostridia	Clostridiales	Veillonellaceae	Veillonella
OTU_97.4922	-0.628795184146238	-0.527998345103836	0.645994584724015	0.868519267097019	0.907620111431952	-1.03614088657801	-0.952288467047929	1.05317195980704	0.761687935305942	Throat	41	0.0456873006586945	Root	Firmicutes	Clostridia	Clostridiales	Veillonellaceae	Veillonella
OTU_97.26759	-0.550165691945436	-0.0690734636281505	0.737071726527562	0.803079414857647	-0.0998965794384013	-1.09149921242625	-1.07212154181871	0.826953327401032	1.03779655813763	Tongue_dorsum	42	0.0436683236288916	Root	Firmicutes	Bacilli	Lactobacillales	Streptococcaceae	Streptococcus
OTU_97.24167	-1.06039949088487	0.071227912721949	0.682549545527137	0.656848859985197	0.516966963288155	-1.25393472316908	-1.21168477416858	0.742128801119243	0.950129106792903	Tongue_dorsum	43	0.0435794787607225	Root	Firmicutes	Bacilli	Lactobacillales	Carnobacteriaceae	Granulicatella
OTU_97.41503	-0.846049580218738	0.518815184445306	0.80091733045356	0.550790202115581	0.360449009232302	-1.33696318384521	-1.38393832454156	0.667460768913161	0.916194152558435	Tongue_dorsum	44	0.0431814543056435	Root	Actinobacteria	Actinobacteria	Actinomycetales	Micrococcaceae	Rothia
OTU_97.19280	-0.699379975341353	-0.45806557771493	0.739848138009108	0.795179679745404	0.260571326318071	-1.01720241022659	-0.869666209358948	0.905879556230511	1.18322733197419	Tongue_dorsum	45	0.03960037980373	Root	Firmicutes	Bacilli	Lactobacillales	Streptococcaceae	Streptococcus
OTU_97.40672	-0.843112156496878	-0.203261158928976	0.605890278741507	0.570102951981963	0.660106894249712	-1.16239552221568	-0.924165488482019	0.798729247200707	0.882541903625106	Tongue_dorsum	46	0.036392188343555	Root	Bacteroidetes	Bacteroidia	Bacteroidales	Prevotellaceae	Prevotella
OTU_97.24573	-0.0293189845107029	0.116959246484798	-0.671620754601518	-0.72936317194597	-0.324176200706167	1.14491370026943	1.36529098064212	-0.645877669343374	-0.891618479953002	Supragingival_plaque	47	0.0357582549251979	Root	Firmicutes	Bacilli	Lactobacillales	Streptococcaceae	Streptococcus
OTU_97.36457	-1.09028570401645	-0.057221411673204	0.747127555968258	0.554322987816546	0.572138856489455	-1.01496144145136	-1.18261127942911	0.723297697532417	0.887634855679877	Tongue_dorsum	48	0.0353099426719789	Root	Bacteroidetes	Bacteroidia	Bacteroidales	Prevotellaceae	Prevotella
OTU_97.1893	-0.416233050834035	0.598517310605381	-0.584696922706759	-0.693687359104826	-0.347922525427449	1.31975670147839	1.45706226600025	-0.698230955173921	-0.848094763287637	Supragingival_plaque	49	0.0310268167880205	Root	Actinobacteria	Actinobacteria	Actinomycetales	Micrococcaceae	Rothia
OTU_97.38174	0.713726198270182	0.35360092440203	-0.168381640994122	-0.408216182579506	-0.0213185536372842	0.97101233592206	1.10959428407287	-0.741160943587482	-0.620505663673044	Supragingival_plaque	50	0.0274953536123725	Root	Bacteroidetes	Flavobacteria	Flavobacteriales	Flavobacteriaceae	NA
OTU_97.39389	-0.0734408590095093	0.365390751864476	-0.427234114682305	-0.874588474085707	-0.19263947049764	1.13488682885917	1.30756323073921	-0.869005819592809	-0.93729620444705	Supragingival_plaque	51	0.0259565170588803	Root	Firmicutes	Bacilli	Lactobacillales	Streptococcaceae	Streptococcus
OTU_97.160	-0.622162759281624	-0.413190070021089	0.803214056305681	0.599479612289588	0.449022041762435	-1.0630036038628	-0.967573115147953	0.954425569093885	0.961656981671241	Tongue_dorsum	52	0.0194882727830687	Root	Firmicutes	Clostridia	Clostridiales	ClostridialesFamilyXIII.IncertaeSedis	Eubacterium
OTU_97.39934	-0.761608001394371	0.410860903112495	0.851320705235971	0.501485057921491	0.193298241888843	-1.23224361952942	-1.27477100639089	0.820348762477945	0.926331166924337	Tongue_dorsum	53	0.0186719970660443	Root	Actinobacteria	Actinobacteria	Actinomycetales	Micrococcaceae	Rothia
OTU_97.15420	-0.586732334407124	-0.646941364469486	0.770237896373464	0.806593900985589	0.783301264473445	-0.945005318145685	-1.02684884738509	0.914880670079511	1.11698652968066	Tongue_dorsum	54	0.0148107523785774	Root	Actinobacteria	Actinobacteria	Coriobacteriales	Coriobacteriaceae	Atopobium
OTU_97.38842	-0.456053405871438	0.824389034443956	-0.446501229374624	-0.772290544850772	-0.518295066659826	1.2932803643203	1.373819055926	-0.7635718035409	-0.772469959979627	Supragingival_plaque	55	0.00778634554486862	Root	Actinobacteria	Actinobacteria	Actinomycetales	Micrococcaceae	Rothia
OTU_97.42393	-0.629394555082138	-0.100067271222203	0.628616921573626	0.856160174813261	0.655492452272146	-0.974358318050379	-1.11927266887461	0.951964865286137	0.8819824287543	Throat	56	0.00774978004339253	Root	Bacteroidetes	Bacteroidia	Bacteroidales	Prevotellaceae	Prevotella
OTU_97.16848	-0.762909947051329	-0.535459549017773	0.702348174213034	0.639088139182067	0.631840312824466	-0.935079666519852	-1.02234780936439	0.74038312710513	0.942623852007527	Tongue_dorsum	57	0.00549298808827926	Root	Bacteroidetes	Bacteroidia	Bacteroidales	Prevotellaceae	Prevotella
OTU_97.28652	-0.834749713182567	-0.559569150731857	0.439692274517976	0.759942976216556	1.03902433495967	-0.919644447559137	-0.97994442630486	0.740066036501209	1.09359833535318	Tongue_dorsum	58	0.00545746898098101	Root	Firmicutes	Clostridia	Clostridiales	Lachnospiraceae	Oribacterium
OTU_97.18924	-0.620792245668865	-0.0707019466636063	0.742639482106708	0.749117250668905	-0.0906972441768488	-1.03197173022078	-1.07354317524407	0.868456022050109	0.999448213364682	Tongue_dorsum	59	0.00406527758604763	Root	Firmicutes	Bacilli	Lactobacillales	Streptococcaceae	Streptococcus
OTU_97.3597	-0.467951905369753	0.276146513187044	0.795993722243779	0.723717447801781	0.0598874130237539	-1.16314154023855	-1.20464657367401	0.779723893051329	0.828452697249069	Tongue_dorsum	60	0.00181460001999996	Root	Firmicutes	Bacilli	Lactobacillales	Streptococcaceae	Streptococcus
