# Supplementary material for: MixMC: A Multivariate Statistical Framework to Gain Insight into Microbial Communities
Source: PLoS One. 2016 Aug 11;11(8):e0160169. doi: 10.1371/journal.pone.0160169 (PMC4981383; doi:10.1371/journal.pone.0160169)
Supplement: S1 File — Contribution of selected OTU for each sPLS-DA component. (ZIP) [file pone.0160169.s014.zip › Contribution/Oral-TSS-CLR/Oral-list-comp2.csv]

	Attached_Keratinized_gingiva	Buccal_mucosa	Hard_palate	Palatine_Tonsils	Saliva	Subgingival_plaque	Supragingival_plaque	Throat	Tongue_dorsum	GroupContrib	Sort	Importance	Rank1	Phylum	Class	Order	Family	Genus
OTU_97.39351	1.36408432442615	0.915652899621184	0.897205654331735	-0.453502746904035	-0.755859562286419	-0.308564423275884	-0.444210925361752	-0.601198061284055	-0.97923920444011	Attached_Keratinized_gingiva	1	0.274055565548489	Root	Firmicutes	Bacilli	Lactobacillales	Streptococcaceae	Streptococcus
OTU_97.31519	1.27934223450539	1.10787914920306	0.667870339266454	0.181564877121266	-0.823221864418113	-0.695032389902792	-0.877941745328309	-0.231867093969485	-0.865486182054652	Attached_Keratinized_gingiva	2	0.272037018271227	Root	Firmicutes	Bacilli	Gemellales	Gemellaceae	Gemella
OTU_97.33827	1.0886365310052	0.97206490908921	0.726885851916039	0.373812127455203	-0.591257332268846	-0.454936870205286	-0.792022388189115	0.204272958803925	-0.879528625123029	Attached_Keratinized_gingiva	3	0.257589027452265	Root	Firmicutes	Bacilli	Gemellales	Gemellaceae	Gemella
OTU_97.39444	1.37361349998515	1.08893346493108	0.789177252397438	-0.467938316105043	-0.631533266328724	-0.626999414520042	-0.613401489949807	-0.648697367206278	-0.871117311420609	Attached_Keratinized_gingiva	4	0.257065724613048	Root	Firmicutes	Bacilli	Lactobacillales	Streptococcaceae	Streptococcus
OTU_97.41952	1.0108757768888	0.918841076267519	0.604457311102654	0.153851483119166	-0.279850054200642	-0.232368040328597	-0.241375950443313	0.127457541735403	-1.01366372665664	Attached_Keratinized_gingiva	5	0.232998171971356	Root	Firmicutes	Bacilli	Gemellales	Gemellaceae	Gemella
OTU_97.30497	1.06519337740386	0.984728663321729	0.696214793057048	0.358793095450826	-0.524412753436697	-0.712240982806987	-0.433505369280792	0.260536066713781	-1.11515940946863	Attached_Keratinized_gingiva	6	0.232627056983655	Root	Firmicutes	Bacilli	Gemellales	Gemellaceae	Gemella
OTU_97.39113	1.30029991668776	1.01782320574818	0.846514527723052	-0.455126212668572	-0.524974792546111	-0.39811576306031	-0.339068881787943	-0.509365988047447	-0.954066013958386	Attached_Keratinized_gingiva	7	0.230509316384246	Root	Firmicutes	Bacilli	Lactobacillales	Streptococcaceae	Streptococcus
OTU_97.41752	1.42536686696363	1.30679535966614	0.759042274828702	-0.370896082106239	-0.680857638764467	-0.641713197951053	-0.59970864756702	-0.427778349922188	-0.746949134305391	Attached_Keratinized_gingiva	8	0.219801355930374	Root	Firmicutes	Bacilli	Gemellales	Gemellaceae	Gemella
OTU_97.32415	1.28887835667935	1.08653236769285	0.839842121751318	-0.289011520030301	-0.609977419045667	-0.619066007729943	-0.585879001348046	-0.263908745362175	-0.736619178645493	Attached_Keratinized_gingiva	9	0.218881197751661	Root	Firmicutes	Bacilli	Gemellales	Gemellaceae	Gemella
OTU_97.42427	1.23556796016947	1.08879936684758	0.769396425481889	0.0467134314848552	-0.794134626313474	-0.606051665006853	-0.671584250713341	0.0161522869310255	-1.01912944908129	Attached_Keratinized_gingiva	10	0.218204081793182	Root	Firmicutes	Bacilli	Gemellales	Gemellaceae	Gemella
OTU_97.43337	1.18633646884397	1.11958317840074	0.834065679374244	-0.0581582489334824	-0.853555387595793	-0.641345678004312	-0.692700718973028	-0.14007491190827	-0.882928639960107	Attached_Keratinized_gingiva	11	0.216305388820056	Root	Firmicutes	Bacilli	Gemellales	Gemellaceae	Gemella
OTU_97.31503	1.17735153286557	1.21842780473197	0.90592118392955	-0.337376216942251	-0.78549861541825	-0.579022333695596	-0.524437468056424	-0.492553561170661	-0.934291250332774	Buccal_mucosa	12	0.210834333743275	Root	Firmicutes	Bacilli	Gemellales	Gemellaceae	Gemella
OTU_97.35475	1.45819355511477	0.894891883783359	1.11437076431265	-0.563880425187511	-0.747510241367758	-0.536788839738094	-0.651063677111603	-0.418070415601119	-0.712868738692156	Attached_Keratinized_gingiva	13	0.206146567460948	Root	Firmicutes	Bacilli	Lactobacillales	Streptococcaceae	Streptococcus
OTU_97.41870	1.17677517868039	1.10653722803083	0.76525669150291	-0.149463994104215	-0.672113047179766	-0.700582595839491	-0.719833736661183	-0.229938003558858	-0.805227976012656	Attached_Keratinized_gingiva	14	0.183101887096412	Root	Firmicutes	Bacilli	Gemellales	Gemellaceae	Gemella
OTU_97.38986	1.18014041940671	0.932618203734998	0.781125502427272	0.0230498176255702	-0.23896014734569	-0.387333260310088	-0.33698395209404	-0.385089939597991	-1.0638814052526	Attached_Keratinized_gingiva	15	0.169828909547929	Root	Firmicutes	Bacilli	Lactobacillales	Streptococcaceae	Streptococcus
OTU_97.38890	1.18603212265567	0.781128518472262	0.714753795677329	-0.0658976144457498	-0.419797810160863	0.0409606885536949	-0.0962943328539256	-0.186189433185642	-0.900948006357707	Attached_Keratinized_gingiva	16	0.16929840965742	Root	Firmicutes	Bacilli	Lactobacillales	Streptococcaceae	Streptococcus
OTU_97.35049	1.25731872160434	1.25185489256795	0.91886814986914	-0.53147452913702	-0.728005525401549	-0.498962433447272	-0.703220561861592	-0.61643560082733	-0.715983117793204	Attached_Keratinized_gingiva	17	0.161805953199244	Root	Firmicutes	Bacilli	Gemellales	Gemellaceae	Gemella
OTU_97.38652	1.167735284412	0.950253715400921	0.784651933732452	0.0236382909212	-0.713482543868982	-0.30742499909501	-0.278609246197582	-0.630323055761153	-1.01169685904969	Attached_Keratinized_gingiva	18	0.135999513567817	Root	Firmicutes	Bacilli	Lactobacillales	Streptococcaceae	Streptococcus
OTU_97.21885	1.48856683295296	1.01290497001999	0.921336943340679	-0.342817924631293	-0.732557034861772	-0.436317017478096	-0.662168383425281	-0.493288070638533	-0.771839462379985	Attached_Keratinized_gingiva	19	0.131661482004568	Root	Firmicutes	Bacilli	Lactobacillales	Streptococcaceae	Streptococcus
OTU_97.39205	1.25281024148676	1.36189076632894	0.827469955097253	-0.307797968076151	-0.504245930948043	-0.557779726669119	-0.478417320761501	-0.303428345353193	-0.609613484142016	Buccal_mucosa	20	0.127801864803743	Root	Firmicutes	Bacilli	Gemellales	Gemellaceae	Gemella
OTU_97.38565	1.25796605464275	0.859354581563071	0.804468760508745	-0.378245305307854	-0.681895520092768	-0.27892545765246	-0.146225687146042	-0.524322591587128	-0.992586073455597	Attached_Keratinized_gingiva	21	0.121070768493895	Root	Firmicutes	Bacilli	Lactobacillales	Streptococcaceae	Streptococcus
OTU_97.39013	1.2479548545974	1.00483109950775	0.81399209029758	-0.673456717867894	-0.88585527116961	-0.4532738751465	-0.442379017572259	-0.672767331299357	-0.873052928231073	Attached_Keratinized_gingiva	22	0.115402872990352	Root	Firmicutes	Bacilli	Lactobacillales	Streptococcaceae	Streptococcus
OTU_97.39165	1.07819683488596	0.791884977565922	0.680699752128406	-0.033521559185797	-0.205565797624033	0.00573992615127059	-0.106182207260261	-0.10252713855018	-1.01934839038437	Attached_Keratinized_gingiva	23	0.115300503856743	Root	Firmicutes	Bacilli	Lactobacillales	Streptococcaceae	Streptococcus
OTU_97.27483	1.27502876013847	1.34887495434211	0.771268549574552	-0.282216041627607	-0.784156131263623	-0.636954836109672	-0.634741375922766	-0.225722121772169	-0.700642470050303	Buccal_mucosa	24	0.113026841326339	Root	Firmicutes	Bacilli	Gemellales	Gemellaceae	Gemella
OTU_97.38886	1.41877981314768	0.884078541680607	0.815370404750693	-0.423176001998545	-0.511157774799377	-0.440417326309059	-0.138998027520895	-0.498413286764108	-0.858459934206772	Attached_Keratinized_gingiva	25	0.0999617204660746	Root	Firmicutes	Bacilli	Lactobacillales	Streptococcaceae	Streptococcus
OTU_97.42500	1.45185988096286	1.30738949987064	0.491636423710813	-0.19833737741288	-0.630867287627261	-0.447269755232013	-0.574045458704021	-0.408116255731275	-0.679788889452211	Attached_Keratinized_gingiva	26	0.0981496829513162	Root	Firmicutes	Bacilli	Gemellales	Gemellaceae	Gemella
OTU_97.47	1.28083505904846	0.966472125087686	0.772762229539578	-0.237507151894051	-0.553388822097502	-0.511946480150397	-0.414219698550104	-0.309746119192863	-0.682416204412258	Attached_Keratinized_gingiva	27	0.0874916577235993	Root	Firmicutes	Bacilli	Gemellales	Gemellaceae	Gemella
OTU_97.38225	1.40419738361267	0.914988045313948	0.877166317079531	-0.357755078211503	-0.506616733181438	-0.454918337597988	-0.465740116421154	-0.414160788838641	-0.618975675207909	Attached_Keratinized_gingiva	28	0.0770465991725137	Root	Firmicutes	Bacilli	Lactobacillales	Streptococcaceae	Streptococcus
OTU_97.38891	1.47399973979126	1.07001514607994	0.812647804896032	-0.364851487623784	-0.601317145791627	-0.408257929924394	-0.481838093126967	-0.318448397815762	-0.78626353222903	Attached_Keratinized_gingiva	29	0.0753076630917916	Root	Firmicutes	Bacilli	Lactobacillales	Streptococcaceae	Streptococcus
OTU_97.39022	1.18080775425105	1.19567635082538	0.823293336649252	-0.272099551929719	-0.636673272798577	-0.470902549230933	-0.455373666485446	-0.363795390320509	-0.652825470276034	Buccal_mucosa	30	0.0697671311611357	Root	Firmicutes	Bacilli	Gemellales	Gemellaceae	Gemella
OTU_97.42397	1.38455438411324	1.13769835152184	0.733714544043093	-0.283518023727833	-0.708834958542063	-0.47141866612496	-0.524379851531885	-0.438495851693052	-0.638798930551909	Attached_Keratinized_gingiva	31	0.062151077473537	Root	Firmicutes	Bacilli	Gemellales	Gemellaceae	Gemella
OTU_97.35529	1.61697524559496	0.719157060980017	0.29762501089782	-0.390806176706441	-0.442222259191606	-0.340171996087675	-0.509653966979496	-0.459431511542455	-0.658272574669397	Attached_Keratinized_gingiva	32	0.0531634298287645	Root	Firmicutes	Bacilli	Lactobacillales	Streptococcaceae	Streptococcus
OTU_97.38271	1.4681076119693	1.01292238551507	0.87317739988136	-0.527233683912538	-0.641780281198912	-0.503668046599184	-0.397793876374248	-0.550109747872712	-0.642184469730061	Attached_Keratinized_gingiva	33	0.0479930155448306	Root	Firmicutes	Bacilli	Lactobacillales	Streptococcaceae	Streptococcus
OTU_97.39447	1.47780757270527	0.912868586131169	0.798779679918711	-0.45679506150445	-0.640007928141333	-0.467203834628287	-0.424356802703244	-0.63136804537217	-0.815465036244494	Attached_Keratinized_gingiva	34	0.0368928051474966	Root	Firmicutes	Bacilli	Lactobacillales	Streptococcaceae	Streptococcus
OTU_97.38492	1.23613021328221	0.91582759245697	0.820421663135183	-0.508576232366974	-0.590849180025412	-0.368679313090657	-0.429608931288727	-0.588976496945455	-0.857696741371793	Attached_Keratinized_gingiva	35	0.0313779291957169	Root	Firmicutes	Bacilli	Lactobacillales	Streptococcaceae	Streptococcus
OTU_97.39320	1.31326131899915	0.904933246775028	0.661892935443964	-0.304511702640334	-0.737776359933658	-0.172604143593295	-0.183722342766233	-0.425574912763331	-0.829089972789983	Attached_Keratinized_gingiva	36	0.0240013688811172	Root	Firmicutes	Bacilli	Lactobacillales	Streptococcaceae	Streptococcus
OTU_97.39480	1.07049125756568	0.830927884076998	0.650634615021354	-0.0375516857257872	-0.371496723597958	0.0423974624693506	0.0409795388022747	-0.165850211841138	-1.09700159173144	Attached_Keratinized_gingiva	37	0.0145985446323169	Root	Firmicutes	Bacilli	Lactobacillales	Streptococcaceae	Streptococcus
OTU_97.36170	1.14665856990223	1.31726712659808	-0.023151534444136	-0.228017271339682	-0.487258170713138	-0.50237197167902	-0.600001100461767	-0.367913757525194	-0.5819517912366	Buccal_mucosa	38	0.00458395086004735	Root	Firmicutes	Bacilli	Gemellales	Gemellaceae	Gemella
OTU_97.38846	1.29298845808379	0.974657750393224	0.819337747323631	-0.72083020286407	-0.770857137472638	-0.463488134028015	0.0642603170581008	-0.709411452305037	-0.861753140166478	Attached_Keratinized_gingiva	39	0.00364302267421917	Root	Firmicutes	Bacilli	Lactobacillales	Streptococcaceae	Streptococcus
OTU_97.38899	1.42016330567476	1.02028879726045	1.03710663053425	-0.401842214348468	-0.49573361173354	-0.356611975787517	-0.456045375820367	-0.436466464030703	-0.532062442547231	Attached_Keratinized_gingiva	40	0.00298814249160689	Root	Firmicutes	Bacilli	Lactobacillales	Streptococcaceae	Streptococcus
