# Supplementary material for: MixMC: A Multivariate Statistical Framework to Gain Insight into Microbial Communities
Source: PLoS One. 2016 Aug 11;11(8):e0160169. doi: 10.1371/journal.pone.0160169 (PMC4981383; doi:10.1371/journal.pone.0160169)
Supplement: S1 File — Contribution of selected OTU for each sPLS-DA component. (ZIP) [file pone.0160169.s014.zip › Contribution/Oral-TSS-CLR/Oral-list-comp3.csv]

	Attached_Keratinized_gingiva	Buccal_mucosa	Hard_palate	Palatine_Tonsils	Saliva	Subgingival_plaque	Supragingival_plaque	Throat	Tongue_dorsum	GroupContrib	Sort	Importance	Rank1	Phylum	Class	Order	Family	Genus
OTU_97.3524	0.704822442209797	-0.314003519663166	-0.251446310066446	-0.252446590393502	-0.355832589144465	-0.163997603917499	-0.155184262586314	-0.199867371241943	-0.223064434451393	Attached_Keratinized_gingiva	1	0.211691755589095	Root	Firmicutes	Clostridia	Clostridiales	Veillonellaceae	Veillonella
OTU_97.5573	2.5259454544363	-0.212640432763894	-0.374788817230847	-0.369088600605314	-0.453504129232061	-0.218833495680091	-0.25917020918364	-0.295120208332003	-0.31701416994914	Attached_Keratinized_gingiva	2	0.184653330400514	Root	Firmicutes	Clostridia	Clostridiales	Veillonellaceae	Veillonella
OTU_97.32190	0.650490096827035	-0.247078459056057	-0.271966877098979	-0.195148004529249	-0.288068164160149	-0.15935929505249	-0.202220214418247	-0.193118765285937	-0.208102145459981	Attached_Keratinized_gingiva	3	0.163893637862541	Root	Bacteroidetes	Bacteroidia	Bacteroidales	Prevotellaceae	Prevotella
OTU_97.34886	2.23925454140887	-0.226308606119164	-0.1674093135322	-0.300982028017573	-0.290439311846464	-0.196025494646311	-0.189792258418294	-0.214293517739486	-0.270591724412974	Attached_Keratinized_gingiva	4	0.161422789868711	Root	Firmicutes	Clostridia	Clostridiales	Veillonellaceae	Veillonella
OTU_97.26515	2.47436941729715	-0.179106071460002	-0.151541410947358	-0.260915053493492	-0.34627726029056	-0.243269163770843	-0.25098643804331	-0.328059360389045	-0.306256250661611	Attached_Keratinized_gingiva	5	0.154627730579284	Root	Firmicutes	Clostridia	Clostridiales	Veillonellaceae	Veillonella
OTU_97.6616	2.41859172480945	-0.083130440358975	-0.223527347662626	-0.335922785604669	-0.441988056508643	-0.171275474035548	-0.253341486425264	-0.254672013556979	-0.32029530510797	Attached_Keratinized_gingiva	6	0.152480691051556	Root	Firmicutes	Clostridia	Clostridiales	Veillonellaceae	Veillonella
OTU_97.2943	0.459736133679861	-0.148908379084391	-0.236897078609729	-0.167650382946205	-0.307410556296669	-0.159664482328227	-0.126958098696348	-0.177010011442568	-0.179378531585395	Attached_Keratinized_gingiva	7	0.147298764985308	Root	Bacteroidetes	Bacteroidia	Bacteroidales	Prevotellaceae	Prevotella
OTU_97.37175	0.433702376380028	-0.221743793438122	-0.270442037916085	-0.21475733083331	-0.298477135817984	-0.11266620970174	-0.0938045627314591	-0.124641982764678	-0.162719973068391	Attached_Keratinized_gingiva	8	0.146620146582696	Root	Bacteroidetes	Bacteroidia	Bacteroidales	Prevotellaceae	Prevotella
OTU_97.34974	0.617877601882068	-0.207311357978715	-0.2733624853048	-0.23561865889407	-0.288643774871273	-0.173820778826453	-0.189913310001935	-0.120468648754446	-0.151692164036651	Attached_Keratinized_gingiva	9	0.144129508444905	Root	Bacteroidetes	Bacteroidia	Bacteroidales	Prevotellaceae	Prevotella
OTU_97.34309	1.48999310529423	-0.218226201511755	-0.190277548854823	-0.122296829078991	-0.25363623915418	-0.207064323637246	-0.268732328587821	-0.162920177596564	-0.220716401352811	Attached_Keratinized_gingiva	10	0.14353581340016	Root	Bacteroidetes	Bacteroidia	Bacteroidales	Prevotellaceae	Prevotella
OTU_97.53	2.11648391840714	-0.0825073803002665	-0.155100717491652	-0.334769842816341	-0.22378933467822	-0.208734957687451	-0.210980636764506	-0.369217535385884	-0.402300090823715	Attached_Keratinized_gingiva	11	0.143082576995639	Root	Firmicutes	Clostridia	Clostridiales	Veillonellaceae	Veillonella
OTU_97.31044	0.452950143302732	-0.109528233179567	-0.25111877186658	-0.262587914980452	-0.163643015979371	-0.0202004658922754	-0.0722807581874782	-0.151057916349552	-0.216226294537574	Attached_Keratinized_gingiva	12	0.141440732706346	Root	Bacteroidetes	Bacteroidia	Bacteroidales	Prevotellaceae	Prevotella
OTU_97.29736	0.431337998245873	-0.188322596566913	-0.232331191067367	-0.182389132733919	-0.236481748817084	-0.180495501899138	-0.168407859611491	-0.118623318099944	-0.149368553676289	Attached_Keratinized_gingiva	13	0.141064807151656	Root	Bacteroidetes	Bacteroidia	Bacteroidales	Prevotellaceae	Prevotella
OTU_97.41034	0.467235140514002	-0.0945723493089619	-0.230968230683395	-0.157820290781111	-0.239362449032723	-0.0139618557577766	-0.00316188435259356	-0.114665584596597	-0.139270343543039	Attached_Keratinized_gingiva	14	0.13650255097364	Root	Bacteroidetes	Bacteroidia	Bacteroidales	Prevotellaceae	Prevotella
OTU_97.30397	1.4547066000244	-0.177317756373274	-0.149560887678758	-0.227632650816006	-0.191942586176007	-0.172379847395335	-0.146283538960337	-0.141771379213602	-0.24174245534999	Attached_Keratinized_gingiva	15	0.135351956691529	Root	Bacteroidetes	Bacteroidia	Bacteroidales	Prevotellaceae	Prevotella
OTU_97.6275	0.585007245206351	-0.13238886088587	-0.220627482185894	-0.161620757571169	-0.323752595426813	-0.12580844905442	-0.112597927378791	-0.222817185821294	-0.221859266764465	Attached_Keratinized_gingiva	16	0.135194510489762	Root	Firmicutes	Clostridia	Clostridiales	Veillonellaceae	Veillonella
OTU_97.42577	1.43299349156592	-0.184323900457837	-0.209782881078526	-0.276887779448446	-0.256637875251433	-0.182045690043094	-0.152063465190615	-0.165335453422238	-0.191891426969254	Attached_Keratinized_gingiva	17	0.1344611212939	Root	Bacteroidetes	Bacteroidia	Bacteroidales	Prevotellaceae	Prevotella
OTU_97.1868	0.460589839758371	-0.108611401439945	-0.246434085438244	-0.17725276256418	-0.30224477596135	-0.102517714978823	-0.136460117095709	-0.19179201047808	-0.22023248734403	Attached_Keratinized_gingiva	18	0.13261016755615	Root	Firmicutes	Clostridia	Clostridiales	Veillonellaceae	Veillonella
OTU_97.6101	2.20700711626792	0.000758551195018258	-0.138911459631006	-0.222311918252735	-0.319213137556933	-0.437413666585698	-0.49109248196368	-0.452288027700756	-0.458558600240314	Attached_Keratinized_gingiva	19	0.132446191348087	Root	Firmicutes	Clostridia	Clostridiales	Veillonellaceae	Veillonella
OTU_97.16992	0.571867283848023	-0.112175015217447	-0.262081586562724	-0.216743545679922	-0.20769928922171	-0.151642630372585	-0.186249194109384	-0.137670512254226	-0.208732325189858	Attached_Keratinized_gingiva	20	0.131305546221666	Root	Bacteroidetes	Bacteroidia	Bacteroidales	Prevotellaceae	Prevotella
OTU_97.41362	0.46593834969378	-0.139772915235485	-0.196951416323389	-0.174016069932663	-0.322760341189548	-0.0198159120705019	-0.0352633521297261	-0.133906298223846	-0.163052162164376	Attached_Keratinized_gingiva	21	0.127642874457373	Root	Firmicutes	Clostridia	Clostridiales	Veillonellaceae	Veillonella
OTU_97.11955	1.12216900846803	-0.0353744817207016	-0.146611659735526	-0.155303962487918	-0.132729675848077	-0.188626778406734	-0.143398937862868	-0.0424747602955186	-0.111273150782058	Attached_Keratinized_gingiva	22	0.124370992427816	Root	Bacteroidetes	Bacteroidia	Bacteroidales	Prevotellaceae	Prevotella
OTU_97.39111	2.16216225689993	-0.0653940310070578	-0.0817024421156946	-0.313143598624439	-0.235439099812645	-0.287148731409767	-0.287526860378923	-0.377002104038882	-0.42155289073165	Attached_Keratinized_gingiva	23	0.124052837109799	Root	Firmicutes	Clostridia	Clostridiales	Veillonellaceae	Veillonella
OTU_97.43619	1.72831349746909	-0.0755167275506979	-0.196027148537238	-0.177568038932267	-0.265160977413744	-0.185687971849356	-0.156925330873203	-0.0739219611999153	-0.19537761362146	Attached_Keratinized_gingiva	24	0.120704209135885	Root	Bacteroidetes	Bacteroidia	Bacteroidales	Prevotellaceae	Prevotella
OTU_97.10190	1.55948778303747	-0.0579706447291764	-0.162317444804	-0.256061948840814	-0.0742784337487901	-0.18359728486236	-0.251518524006266	-0.14804088420363	-0.251017544536568	Attached_Keratinized_gingiva	25	0.119800518901857	Root	Bacteroidetes	Bacteroidia	Bacteroidales	Prevotellaceae	Prevotella
OTU_97.34035	1.09644777733303	-0.0713491782816152	-0.172756779289019	-0.136628467785752	-0.205411709636197	-0.156246056050569	-0.242176874016806	-0.057250486521644	-0.180749765427818	Attached_Keratinized_gingiva	26	0.117254649512824	Root	Bacteroidetes	Bacteroidia	Bacteroidales	Prevotellaceae	Prevotella
OTU_97.9079	0.525444367562115	-0.209891554973376	-0.171765441506232	-0.166805859892628	-0.127774335989585	-0.264412846730472	-0.176154272761564	-0.102446783574984	-0.128999324386547	Attached_Keratinized_gingiva	27	0.116430412934058	Root	Bacteroidetes	Bacteroidia	Bacteroidales	Prevotellaceae	Prevotella
OTU_97.534	0.351878530226974	-0.0988446764782879	-0.292278682299385	-0.189043408364705	-0.338780808943757	-0.102640514804091	-0.108128422900851	-0.19740394328622	-0.139959720076728	Attached_Keratinized_gingiva	28	0.116334304123215	Root	Bacteroidetes	Bacteroidia	Bacteroidales	Prevotellaceae	NA
OTU_97.10156	2.07468972689411	-0.0646772235625429	-0.103341908561742	-0.327665520375406	-0.317494324681487	-0.261530828459794	-0.20493453075258	-0.199169903035608	-0.425468091094378	Attached_Keratinized_gingiva	29	0.113027403301627	Root	Firmicutes	Clostridia	Clostridiales	Veillonellaceae	Veillonella
OTU_97.14171	0.515990231746004	-0.0860968629699798	-0.164078725875359	-0.184508432385922	-0.297842668660506	-0.013509873666678	-0.072166492956035	-0.0842786647452185	-0.136972293585672	Attached_Keratinized_gingiva	30	0.111500816855505	Root	Bacteroidetes	Bacteroidia	Bacteroidales	Prevotellaceae	Prevotella
OTU_97.615	0.499739229467283	-0.119781583003706	-0.172812683278099	-0.284938725784736	-0.256025447589948	-0.115209152540739	-0.171317599220029	-0.183778264413817	-0.250481510580748	Attached_Keratinized_gingiva	31	0.110235086033953	Root	Bacteroidetes	Bacteroidia	Bacteroidales	Porphyromonadaceae	Porphyromonas
OTU_97.26258	1.68845074535492	0.0273075015770357	-0.195683957188463	-0.154860016484014	-0.275972595032357	-0.152729115911348	-0.144927780395423	-0.100718769375065	-0.238128336535555	Attached_Keratinized_gingiva	32	0.104538968841762	Root	Bacteroidetes	Bacteroidia	Bacteroidales	Prevotellaceae	Prevotella
OTU_97.43260	1.13805808445684	-0.044549149277256	-0.0857264151533733	-0.118997517463752	0.0248217184945891	-0.214178456923039	-0.211661836172182	-0.034295493477335	-0.121997805212633	Attached_Keratinized_gingiva	33	0.104361646613821	Root	Bacteroidetes	Bacteroidia	Bacteroidales	Prevotellaceae	Prevotella
OTU_97.34186	1.41460011478397	-0.0330561308705358	-0.158253397314352	-0.138530324996053	-0.0655275603619297	-0.253398213243808	-0.203030190655554	-0.0439869730154309	-0.165575351430174	Attached_Keratinized_gingiva	34	0.10344158212964	Root	Bacteroidetes	Bacteroidia	Bacteroidales	Prevotellaceae	Prevotella
OTU_97.38674	0.647744047381271	-0.153168535511569	-0.310609478452262	-0.166694173270186	-0.343059479010846	0.154277094347817	0.103268874544204	-0.147042017788882	-0.0650557305479822	Attached_Keratinized_gingiva	35	0.100601926543242	Root	Proteobacteria	Epsilonproteobacteria	Campylobacterales	Campylobacteraceae	Campylobacter
OTU_97.11831	1.16382122173572	-0.0499289593789826	-0.195182289939421	-0.125924316661252	-0.276712157084443	-0.199150574928745	-0.179689336070055	-0.187852372645764	-0.330747963044496	Attached_Keratinized_gingiva	36	0.0982268830440847	Root	Firmicutes	Clostridia	Clostridiales	Veillonellaceae	Veillonella
OTU_97.1790	0.480275118327484	-0.0748070155226411	-0.129917719932684	-0.142807357919883	-0.136964491917399	-0.103285332363526	-0.106771519482286	-0.108031645087359	-0.125855658422266	Attached_Keratinized_gingiva	37	0.0978394068716003	Root	Bacteroidetes	Bacteroidia	Bacteroidales	Prevotellaceae	Prevotella
OTU_97.22	1.13629891112344	-0.0830812218142907	-0.115440588927974	-0.0571578300013597	-0.126140782472164	-0.299075200669199	-0.257297595538062	-0.0355787029841795	-0.168391916132805	Attached_Keratinized_gingiva	38	0.0977431491089252	Root	Bacteroidetes	Bacteroidia	Bacteroidales	Prevotellaceae	Prevotella
OTU_97.34582	1.42363150915339	0.0687967266161784	-0.0473467083575229	-0.144048444850711	0.140117616990005	-0.26851498340737	-0.353835625058528	-0.0936870757549812	-0.0939058431620294	Attached_Keratinized_gingiva	39	0.0946308720886136	Root	Bacteroidetes	Bacteroidia	Bacteroidales	Prevotellaceae	Prevotella
OTU_97.28342	0.535998415011553	-0.109639678699648	-0.29068800898594	-0.182787333769064	-0.396323971735378	0.14491801117493	0.0942199425316625	-0.124216517998303	-0.060398443369078	Attached_Keratinized_gingiva	40	0.0942590327343354	Root	Bacteroidetes	Bacteroidia	Bacteroidales	Prevotellaceae	Prevotella
OTU_97.5863	2.02175743753801	0.0154540384465456	-0.240209904957269	-0.379758255857012	-0.277856762127228	-0.270933562489448	-0.219170701889493	-0.383972405595255	-0.36032619295593	Attached_Keratinized_gingiva	41	0.0938815348955352	Root	Proteobacteria	Gammaproteobacteria	Pasteurellales	Pasteurellaceae	Haemophilus
OTU_97.387	0.610964005279037	-0.10818223856072	-0.286823893574202	-0.190069771544464	-0.393079517290277	0.148509536437367	0.0929674769301411	-0.129750796610978	-0.0600739488957812	Attached_Keratinized_gingiva	42	0.0933708220056013	Root	Firmicutes	Clostridia	Clostridiales	Veillonellaceae	Veillonella
OTU_97.15073	0.484112317909637	0.00571904486949977	-0.263272108426183	-0.260749440754636	-0.228520635880189	-0.0176054061676341	-0.0655490093624261	-0.122614668223159	-0.22133557592782	Attached_Keratinized_gingiva	43	0.0908859461928813	Root	Proteobacteria	Gammaproteobacteria	Pasteurellales	Pasteurellaceae	Haemophilus
OTU_97.23451	0.601822795055747	0.00504707012277053	-0.230431067055305	-0.267322370012613	-0.171790312588612	-0.067528739073741	-0.195369527450133	-0.262796141691529	-0.305436061749951	Attached_Keratinized_gingiva	44	0.0897583412329264	Root	Proteobacteria	Gammaproteobacteria	Pasteurellales	Pasteurellaceae	Haemophilus
OTU_97.2650	1.17119790582388	-0.0693236982964579	-0.0733708430243399	-0.0803518489026906	-0.124863553185276	-0.208187448891695	-0.239015691350212	-0.0466550738710947	-0.126909177188026	Attached_Keratinized_gingiva	45	0.0891385976654152	Root	Bacteroidetes	Bacteroidia	Bacteroidales	Prevotellaceae	Prevotella
OTU_97.16297	0.59145333305548	-0.0501080427191558	-0.11257683020968	-0.222334272111193	-0.296072784205749	-0.165250339617736	-0.156809425547187	-0.168214848923825	-0.258501695114519	Attached_Keratinized_gingiva	46	0.0887953256045198	Root	Firmicutes	Clostridia	Clostridiales	Veillonellaceae	Veillonella
OTU_97.38987	0.54288884240015	-0.0098128920091587	-0.216924751503447	-0.297195371316861	-0.283991563538887	-0.19037691948405	-0.135068053839766	-0.295502847244079	-0.285020814377996	Attached_Keratinized_gingiva	47	0.0881026296024418	Root	Proteobacteria	Gammaproteobacteria	Pasteurellales	Pasteurellaceae	Haemophilus
OTU_97.34090	0.388213468955531	-0.0952435063498402	-0.199645212535206	-0.108177168267093	-0.22735071531064	0.00686649402439614	-0.0126204671615867	-0.0932321488137856	-0.149078438607052	Attached_Keratinized_gingiva	48	0.0875423598206668	Root	Bacteroidetes	Bacteroidia	Bacteroidales	Prevotellaceae	Prevotella
OTU_97.38842	-0.456053405871438	0.824389034443956	-0.446501229374624	-0.772290544850772	-0.518295066659826	1.2932803643203	1.373819055926	-0.7635718035409	-0.772469959979627	Supragingival_plaque	49	0.0870763406588423	Root	Actinobacteria	Actinobacteria	Actinomycetales	Micrococcaceae	Rothia
OTU_97.24765	0.564230035901015	-0.0466370001045796	-0.118887112417109	-0.146702531692303	-0.125335581290783	-0.149909379089146	-0.14225207447974	-0.0670099102024227	-0.230166433163254	Attached_Keratinized_gingiva	50	0.086641445516863	Root	Bacteroidetes	Bacteroidia	Bacteroidales	Prevotellaceae	Prevotella
OTU_97.7624	0.524928160115587	-0.0425136372824325	-0.239722572766931	-0.187991887002548	-0.261105624361056	-0.18407857791186	-0.168437149279421	-0.25803941994832	-0.284801047482181	Attached_Keratinized_gingiva	51	0.0855286473432027	Root	Proteobacteria	Gammaproteobacteria	Pasteurellales	Pasteurellaceae	Haemophilus
OTU_97.2247	0.440541216248464	-0.119531977808182	-0.254602822806258	-0.179330389542331	-0.319925357204304	-0.226072161472081	-0.117538516074182	-0.238430125436411	-0.272470872808473	Attached_Keratinized_gingiva	52	0.0834217463611684	Root	Firmicutes	Clostridia	Clostridiales	Veillonellaceae	Veillonella
OTU_97.110	2.01706248061424	0.101495665965262	-0.209277146283833	-0.341680005840408	-0.165228127209566	-0.1920725869421	-0.26528130790933	-0.423538272253054	-0.345886083418541	Attached_Keratinized_gingiva	53	0.0794446930544966	Root	Proteobacteria	Gammaproteobacteria	Pasteurellales	Pasteurellaceae	Haemophilus
OTU_97.17811	0.430351511165522	-0.0888900779144618	-0.158816314443169	-0.150058884372024	-0.17733287654756	-0.0169519729901286	0.0430811423541376	-0.11806376542075	-0.149549065752331	Attached_Keratinized_gingiva	54	0.0784172676349429	Root	Bacteroidetes	Bacteroidia	Bacteroidales	Porphyromonadaceae	Porphyromonas
OTU_97.5609	0.449854218532695	-0.116411290240156	-0.251402632299674	-0.134930227812474	-0.219728746239816	0.00839256616477578	0.0189479505152811	-0.150019946232368	-0.101728844929838	Attached_Keratinized_gingiva	55	0.0754605197279514	Root	Proteobacteria	Gammaproteobacteria	Pasteurellales	Pasteurellaceae	Haemophilus
OTU_97.9768	0.462164767662898	-0.109596784259865	-0.247925398751212	-0.166095617015287	-0.200777235138912	0.134490517653758	0.0967804808203317	-0.0933891347730485	-0.0707353632165959	Attached_Keratinized_gingiva	56	0.0750922250964486	Root	Fusobacteria	Fusobacteria	Fusobacteriales	Fusobacteriaceae	Fusobacterium
OTU_97.37957	0.3657781616343	-0.190488097594661	-0.190733155349237	-0.210306334629657	-0.31618142575778	0.0573158748950923	0.00566200727488718	-0.0939091985213403	-0.112536528678925	Attached_Keratinized_gingiva	57	0.0749121183882769	Root	Proteobacteria	Betaproteobacteria	Neisseriales	Neisseriaceae	Neisseria
OTU_97.5292	1.22707918814135	-0.00748918923444747	-0.0100411997768164	-0.0570525752259958	-0.0436021796890695	-0.4040074285029	-0.466124510596069	-0.0958165772487504	-0.105554655421124	Attached_Keratinized_gingiva	58	0.0744352253458071	Root	Bacteroidetes	Bacteroidia	Bacteroidales	Prevotellaceae	Prevotella
OTU_97.34644	0.540429930770354	-0.168392281730457	-0.286166270495916	-0.179944022393835	-0.320343883978982	0.142136360205269	0.103444412145512	-0.0809878739743672	-0.0594589276075845	Attached_Keratinized_gingiva	59	0.0736425127783669	Root	Bacteroidetes	Bacteroidia	Bacteroidales	Prevotellaceae	Prevotella
OTU_97.30562	1.47944839474332	0.0221140930769067	-0.0250475279946437	-0.18909998286808	-0.181209234675615	-0.140167462404583	-0.0964417762890838	-0.0550401301132869	-0.190026609600104	Attached_Keratinized_gingiva	60	0.0734906216844498	Root	Bacteroidetes	Bacteroidia	Bacteroidales	Prevotellaceae	Prevotella
OTU_97.33396	-0.525003181596593	0.833097265802093	-0.518118515300169	-0.812245564472851	-0.39255462275766	1.28668513985012	1.34944960311341	-0.748312842328349	-0.877762398306958	Supragingival_plaque	61	0.0704918008714281	Root	Actinobacteria	Actinobacteria	Actinomycetales	Micrococcaceae	Rothia
OTU_97.23410	-0.568925174011681	0.798817438557539	-0.52025149260355	-0.842601833405005	-0.134689351106453	1.2331866711054	1.42682924120871	-0.818455281850182	-0.812328292564263	Supragingival_plaque	62	0.0699384395426358	Root	Actinobacteria	Actinobacteria	Actinomycetales	Micrococcaceae	Rothia
OTU_97.29222	-0.48025978753845	0.824423739253668	-0.574281060636292	-0.682173626771541	-0.575873773711564	1.36017197457209	1.51409758259221	-0.705727994478413	-0.741726218636912	Supragingival_plaque	63	0.0688767954000151	Root	Actinobacteria	Actinobacteria	Actinomycetales	Micrococcaceae	Rothia
OTU_97.41525	-0.540761768562276	0.798646141732826	-0.590470550306403	-0.780777253146241	-0.263522595165272	1.23691451939721	1.43618880163696	-0.819355432644828	-0.821220190333287	Supragingival_plaque	64	0.0681818160010057	Root	Actinobacteria	Actinobacteria	Actinomycetales	Micrococcaceae	Rothia
OTU_97.23918	-0.369764677157879	0.375132362261521	0.0271741255541214	-0.0810071711504707	0.0265231296944206	0.578532078426965	0.879880235077214	-0.194429342469541	-0.317060560865935	Supragingival_plaque	65	0.067763193932359	Root	Firmicutes	Bacilli	Lactobacillales	Streptococcaceae	Streptococcus
OTU_97.43377	0.61193153140955	-0.17939099106171	-0.298616618392125	-0.182764325432273	-0.428214706715625	0.167772546852705	0.163589606357272	-0.0917029774351957	-0.0673256430764561	Attached_Keratinized_gingiva	66	0.0666379208392276	Root	Bacteroidetes	Bacteroidia	Bacteroidales	Prevotellaceae	Prevotella
OTU_97.26637	0.331646783728556	-0.227481244988946	-0.163128250073381	-0.30753242318277	-0.0972587132437444	-0.265281759369793	-0.23163282363084	-0.202567753447442	-0.17365620943445	Attached_Keratinized_gingiva	67	0.0651563686692557	Root	Proteobacteria	Gammaproteobacteria	Pasteurellales	Pasteurellaceae	Haemophilus
OTU_97.27932	0.487185008598163	-0.08588930939982	-0.22524701675712	-0.128442284052526	-0.346778798530157	0.0933529934081399	0.0812376202543639	-0.0973084842409228	-0.0688880712408203	Attached_Keratinized_gingiva	68	0.0640692310631603	Root	Bacteroidetes	Bacteroidia	Bacteroidales	Porphyromonadaceae	Porphyromonas
OTU_97.28864	0.638559186238397	-0.147032137399123	-0.151750358683049	-0.374104085113407	-0.406219240858828	-0.24616889568462	-0.23608487473026	-0.243727267468454	-0.26962314320034	Attached_Keratinized_gingiva	69	0.0639263142373027	Root	Firmicutes	Bacilli	Lactobacillales	Carnobacteriaceae	Granulicatella
OTU_97.3332	0.468628915268861	-0.0592594936852123	-0.161195911715585	-0.180101976244836	-0.313356869268455	-0.0140035043419665	-0.0355425037794565	-0.187941087679642	-0.141977057319715	Attached_Keratinized_gingiva	70	0.0634993844670571	Root	Bacteroidetes	Bacteroidia	Bacteroidales	Porphyromonadaceae	Porphyromonas
OTU_97.14413	0.490553143322563	0.00099542315260302	-0.237053605908222	-0.292650542596552	-0.340952562453498	-0.188041879560631	-0.176364429728052	-0.186817870313415	-0.256454180442835	Attached_Keratinized_gingiva	71	0.0629307553411285	Root	Proteobacteria	Gammaproteobacteria	Pasteurellales	Pasteurellaceae	Haemophilus
OTU_97.33762	0.417896929601957	-0.137502410793371	-0.164360863551894	-0.21014056918188	-0.328492258765512	-0.0160450725902472	-0.00533558035402448	-0.0844698075813126	-0.136991602734931	Attached_Keratinized_gingiva	72	0.062761789429324	Root	Proteobacteria	Betaproteobacteria	Neisseriales	Neisseriaceae	Neisseria
OTU_97.183	0.469266991434353	-0.0893642253661143	-0.19299160282576	-0.149095454874186	-0.254966391027367	0.010782488094052	0.00460716733248925	-0.13411650576484	-0.162503030300191	Attached_Keratinized_gingiva	73	0.061977400829283	Root	Proteobacteria	Gammaproteobacteria	Pasteurellales	Pasteurellaceae	Haemophilus
OTU_97.34786	0.336472707519841	-0.222522419007294	-0.167243311694943	-0.259968598127939	-0.251742182844572	-0.1699180566623	-0.219268513405872	-0.183799238989542	-0.160448078673383	Attached_Keratinized_gingiva	74	0.0617853600660807	Root	Proteobacteria	Gammaproteobacteria	Pasteurellales	Pasteurellaceae	Haemophilus
OTU_97.201	0.350335134149255	-0.19380782379944	-0.201829593365053	-0.133746544696017	-0.225934648861359	0.0990411406895546	0.00978117007537813	-0.075996000788208	-0.0569588203954034	Attached_Keratinized_gingiva	75	0.060957679562013	Root	Fusobacteria	Fusobacteria	Fusobacteriales	Fusobacteriaceae	Fusobacterium
OTU_97.7314	0.410146638919817	-0.0791253849794609	-0.189893117816648	-0.191251774871852	-0.269509483259221	0.00464219229682267	0.00876969393137153	-0.175495619952781	-0.157208737150178	Attached_Keratinized_gingiva	76	0.0587448324823767	Root	Bacteroidetes	Bacteroidia	Bacteroidales	Porphyromonadaceae	Porphyromonas
OTU_97.62	0.514794457017752	-0.00784512016626309	-0.0853389982445815	-0.0805584198217044	-0.165904336309379	-0.126751403705304	-0.124761407662446	-0.144778390664194	-0.27598843151331	Attached_Keratinized_gingiva	77	0.0584866992879271	Root	Bacteroidetes	Bacteroidia	Bacteroidales	Porphyromonadaceae	Porphyromonas
OTU_97.11271	0.400527980544198	-0.123307528041289	-0.198793297823786	-0.128965653372326	-0.211146049511682	0.11262887591488	0.0716968183207289	-0.0675687466502944	-0.0606253838170725	Attached_Keratinized_gingiva	78	0.0583348515155511	Root	Fusobacteria	Fusobacteria	Fusobacteriales	Fusobacteriaceae	Fusobacterium
OTU_97.27439	-0.379558252197257	0.639269670518657	-0.38147376392632	-0.574207190410806	-0.434317451642182	1.42092652092274	1.59395557885818	-0.571056313976967	-0.659834078237131	Supragingival_plaque	79	0.0582522182352245	Root	Actinobacteria	Actinobacteria	Actinomycetales	Micrococcaceae	Rothia
OTU_97.441	0.874064562020801	0.00681738362763702	-0.0866007914853981	-0.11564467538634	-0.186466906140329	-0.151790649806701	-0.159771442313248	-0.261300121056438	-0.261343065677175	Attached_Keratinized_gingiva	80	0.0578750495280032	Root	Bacteroidetes	Bacteroidia	Bacteroidales	Porphyromonadaceae	Porphyromonas
OTU_97.37192	0.449193668992366	-0.105780454341517	-0.136679198892032	-0.166593508399685	-0.296913607405173	0.0446428702380021	-0.00482265979864211	-0.0837351174071558	-0.136088903634112	Attached_Keratinized_gingiva	81	0.0571953109089529	Root	Proteobacteria	Betaproteobacteria	Neisseriales	Neisseriaceae	Neisseria
OTU_97.22366	-0.397568857808178	0.00409360124587356	-0.0985797834537155	-0.420014293024473	-0.232466137827245	0.508415907717121	1.15093007743432	-0.440118632235099	-0.33540395948814	Supragingival_plaque	82	0.0565333238871182	Root	Firmicutes	Bacilli	Lactobacillales	Streptococcaceae	Streptococcus
OTU_97.22688	0.275721826847636	-0.157263375147075	-0.17848654569298	-0.102840494695473	-0.278159047944488	-0.185662374868452	-0.159338821175171	-0.220415058518736	-0.140602714816395	Attached_Keratinized_gingiva	83	0.0562110274779774	Root	Proteobacteria	Gammaproteobacteria	Pasteurellales	Pasteurellaceae	Haemophilus
OTU_97.20	-0.272388593223888	0.387213119292626	-0.0198486955467816	-0.289079458103608	0.426326263014197	1.01859422163872	1.06472366223932	-0.321107130343084	-1.2508659435061	Supragingival_plaque	84	0.0560864107894341	Root	Proteobacteria	Betaproteobacteria	Burkholderiales	Burkholderiaceae	Lautropia
OTU_97.6655	-0.474237558821812	0.48195884363416	-0.277190912290494	-0.770663168987988	-0.0536607960371104	1.3091032879334	1.38047119668971	-0.824472939725295	-0.854252028538088	Supragingival_plaque	85	0.0557753897034174	Root	Actinobacteria	Actinobacteria	Actinomycetales	Micrococcaceae	Rothia
OTU_97.366	0.40925608306238	-0.0825053654860754	-0.235509826706572	-0.113979509318691	-0.234524814513327	0.110130869307789	0.0727434671089955	-0.084505343662742	-0.066294464008756	Attached_Keratinized_gingiva	86	0.0512897494042679	Root	Bacteroidetes	Bacteroidia	Bacteroidales	Prevotellaceae	Prevotella
OTU_97.22223	0.422236896496772	0.0300467111068742	-0.124214654020757	-0.154868264604558	-0.145626285552728	-0.0883104180693331	-0.0643228082101853	-0.101924846724827	-0.139545068314904	Attached_Keratinized_gingiva	87	0.0501282347482009	Root	Bacteroidetes	Bacteroidia	Bacteroidales	Porphyromonadaceae	Porphyromonas
OTU_97.34217	-0.37174461288563	0.39841945817594	-0.577888088872033	-0.645552838857602	-0.548463817924252	1.47307193645616	1.54927541893966	-0.687003104473442	-0.702704968280099	Supragingival_plaque	88	0.0500986764657508	Root	Actinobacteria	Actinobacteria	Actinomycetales	Micrococcaceae	Rothia
OTU_97.13080	-0.420396185959329	0.838486022686871	-0.54323861350159	-0.680511659434038	-0.513971216603411	1.33194246338147	1.55839390565643	-0.703491402628655	-0.692118438115471	Supragingival_plaque	89	0.0498724097820938	Root	Actinobacteria	Actinobacteria	Actinomycetales	Micrococcaceae	Rothia
OTU_97.13369	0.630853096998615	-0.112061189562066	-0.100560392019041	-0.255588643462906	-0.353476708687733	-0.176258518976243	-0.244365151941014	-0.215964800313994	-0.272702078653214	Attached_Keratinized_gingiva	90	0.0497473149867406	Root	Firmicutes	Bacilli	Lactobacillales	Carnobacteriaceae	Granulicatella
OTU_97.37605	-0.144023419285555	0.398288663353058	-0.0973763618537093	-0.13290686371709	-0.208253910470248	0.0969664393919615	0.107650572063206	-0.145758510254564	-0.36565133303297	Buccal_mucosa	91	0.0477373283878967	Root	Firmicutes	Bacilli	Lactobacillales	Streptococcaceae	Streptococcus
OTU_97.13259	0.554776734349181	-0.16380617961427	-0.24946027742142	-0.149393691415147	-0.386525164112743	0.149368067440653	0.0925510356708168	-0.103719985797937	-0.0785602188741398	Attached_Keratinized_gingiva	92	0.047522947606423	Root	Proteobacteria	Betaproteobacteria	Neisseriales	Neisseriaceae	Neisseria
OTU_97.38250	-0.106383434344213	0.582282432760159	-0.266386025765351	-0.58385401869629	-0.437745465830604	1.15470705090698	1.28726280331875	-0.533075913603727	-0.637043271924428	Supragingival_plaque	93	0.0459538281627728	Root	Actinobacteria	Actinobacteria	Actinomycetales	Actinomycetaceae	Actinomyces
OTU_97.119	0.475249917439675	-0.0961946080333684	-0.135018252257115	-0.157581830792389	-0.325841366357556	0.0435897270234591	-0.0307144137854186	-0.143497869028457	-0.165398337479921	Attached_Keratinized_gingiva	94	0.0444996967408684	Root	Proteobacteria	Gammaproteobacteria	Pasteurellales	Pasteurellaceae	Actinobacillus
OTU_97.311	0.76449742394224	-0.158124730656243	-0.401856028491306	-0.222275029136136	-0.438096399702486	0.234945833148181	0.217082166288551	-0.116451637592842	-0.0620656497077363	Attached_Keratinized_gingiva	95	0.0444745962745053	Root	Fusobacteria	Fusobacteria	Fusobacteriales	Fusobacteriaceae	Sneathia
OTU_97.5854	0.182184237039366	-0.226527551915946	-0.164324887539134	-0.127429764450866	0.0177878278082238	-0.45199945749366	-0.481105815709227	0.000327926375889857	0.0833143117932724	Attached_Keratinized_gingiva	96	0.0439959567176561	Root	Bacteroidetes	Bacteroidia	Bacteroidales	Prevotellaceae	Prevotella
OTU_97.16864	-0.397300999346581	0.090852384541909	-0.516565353749475	-0.64486334672363	-0.565340971789049	1.38215994166061	1.6480686140537	-0.649435537042352	-0.61881201968019	Supragingival_plaque	97	0.0430183176659547	Root	Actinobacteria	Actinobacteria	Actinomycetales	Micrococcaceae	Rothia
OTU_97.24606	-0.144704521522663	0.0388716331063972	-0.179485036820517	-0.33238222958959	-0.273602080405356	0.120463983956199	1.08731436832997	-0.232604205207963	-0.456022524579567	Supragingival_plaque	98	0.0427599391102097	Root	Firmicutes	Bacilli	Lactobacillales	Streptococcaceae	Streptococcus
OTU_97.28334	-0.313760539363982	-0.0828537210363649	-0.446379966916377	-0.668302427094095	-0.361050633466903	1.47901346824926	1.5496275717988	-0.662472483657492	-0.605109751062823	Supragingival_plaque	99	0.0415481030244798	Root	Actinobacteria	Actinobacteria	Actinomycetales	Micrococcaceae	Rothia
OTU_97.2106	0.590095919401061	-0.0622962495574713	-0.0994709709907508	-0.223505093345783	-0.227153100925024	-0.0663681311378602	-0.218383202130757	-0.160969995117799	-0.251654437332583	Attached_Keratinized_gingiva	100	0.0415051126047793	Root	Firmicutes	Bacilli	Lactobacillales	Carnobacteriaceae	Granulicatella
OTU_97.18212	0.445910125755381	-0.0669897390172213	-0.0847408907390138	-0.122731682936968	-0.209882013436022	-0.104955806783479	-0.204429696131861	-0.154919093084265	-0.249238081670639	Attached_Keratinized_gingiva	101	0.0413775738441901	Root	Bacteroidetes	Bacteroidia	Bacteroidales	Porphyromonadaceae	Porphyromonas
OTU_97.38740	-0.420424391783034	0.0371023917900665	-0.504499774611012	-0.68000035975884	-0.257794112996673	1.33663883825984	1.48504613186767	-0.65971123909495	-0.726332273404775	Supragingival_plaque	102	0.0403370921481602	Root	Actinobacteria	Actinobacteria	Actinomycetales	Micrococcaceae	Rothia
OTU_97.33204	-0.301657797132717	0.0355407971978799	-0.446636879962481	-0.610972694456403	-0.485540248522689	1.43763561648468	1.71745692357171	-0.676300317250196	-0.544382866760102	Supragingival_plaque	103	0.0399742762560049	Root	Actinobacteria	Actinobacteria	Actinomycetales	Micrococcaceae	Rothia
OTU_97.3345	0.381373193819524	-0.194119854862018	-0.337239808266646	-0.251352091903118	-0.301649947116153	-0.287599641021495	-0.329835608591588	-0.363667855093151	-0.182354797763826	Attached_Keratinized_gingiva	104	0.0399584828633091	Root	Proteobacteria	Gammaproteobacteria	Pasteurellales	Pasteurellaceae	Haemophilus
OTU_97.389	-0.4563612933037	0.411381073421158	-0.558629173131453	-0.678758404697249	-0.366834917329149	1.39683427208351	1.53029754441206	-0.640331992662671	-0.712468510924016	Supragingival_plaque	105	0.0394928780009011	Root	Actinobacteria	Actinobacteria	Actinomycetales	Micrococcaceae	Rothia
OTU_97.20810	-0.33563068926985	-0.0928196007730586	-0.358103992272584	-0.633723769393571	-0.49656091094584	1.25154541318595	1.85914004129081	-0.556841793082358	-0.495099106166425	Supragingival_plaque	106	0.0391419831850806	Root	Actinobacteria	Actinobacteria	Actinomycetales	Micrococcaceae	Rothia
OTU_97.35138	0.408761094140704	-0.193450991367733	-0.0934870451781422	-0.149061491899001	-0.269345707564684	-0.0645218725340639	-0.0184625663454536	-0.103389535609058	-0.151278124248742	Attached_Keratinized_gingiva	107	0.0372618861607132	Root	Proteobacteria	Betaproteobacteria	Neisseriales	Neisseriaceae	Neisseria
OTU_97.203	0.425150412180196	0.0047008864209465	-0.303665416761086	-0.0696089519940758	-0.28822426111448	-0.256369490085649	-0.289004598637028	-0.184734538857125	-0.31855350205314	Attached_Keratinized_gingiva	108	0.0363087639180036	Root	Bacteroidetes	Flavobacteria	Flavobacteriales	Flavobacteriaceae	NA
OTU_97.37224	0.231536662283412	-0.167600381142992	-0.173681843488426	-0.0980309173742241	-0.0977138836986754	-0.035582289948218	-0.032632448386026	-0.138861492365749	-0.0363768654690182	Attached_Keratinized_gingiva	109	0.0357349385898092	Root	Proteobacteria	Epsilonproteobacteria	Campylobacterales	Campylobacteraceae	Campylobacter
OTU_97.14132	0.543775148413029	-0.184341978890396	-0.300283751573764	-0.166093264497612	-0.317544735172107	0.155599161928681	0.101539781570336	-0.1179577284127	-0.0463780678072007	Attached_Keratinized_gingiva	110	0.0357307406834774	Root	Proteobacteria	Epsilonproteobacteria	Campylobacterales	Campylobacteraceae	Campylobacter
OTU_97.34598	0.314421376020865	-0.0745612260508429	-0.339625661533212	-0.0904080682554566	-0.253963472144279	-0.110190977642056	-0.195764811706788	-0.121660143925183	-0.23915705109698	Attached_Keratinized_gingiva	111	0.0353741217516446	Root	Bacteroidetes	Flavobacteria	Flavobacteriales	Flavobacteriaceae	NA
OTU_97.38462	0.343542381217526	-0.210166522691338	-0.16378130928986	-0.208991144851643	-0.327241434253946	-0.0143842251476643	-0.0217420925290342	-0.0623461525876612	-0.145837063953296	Attached_Keratinized_gingiva	112	0.0351484824470344	Root	Proteobacteria	Betaproteobacteria	Neisseriales	Neisseriaceae	Neisseria
OTU_97.1893	-0.416233050834035	0.598517310605381	-0.584696922706759	-0.693687359104826	-0.347922525427449	1.31975670147839	1.45706226600025	-0.698230955173921	-0.848094763287637	Supragingival_plaque	113	0.0339323422895309	Root	Actinobacteria	Actinobacteria	Actinomycetales	Micrococcaceae	Rothia
OTU_97.34216	-0.441740341206886	0.637150410279878	-0.5928024275716	-0.67196031987952	-0.456501518646413	1.38843200630793	1.49118029529419	-0.653057290831159	-0.653775864937467	Supragingival_plaque	114	0.0337201751447605	Root	Actinobacteria	Actinobacteria	Actinomycetales	Micrococcaceae	Rothia
OTU_97.31471	0.491445223848787	-0.0635414111317586	-0.0878975373515106	-0.14269931562526	-0.282491046269009	-0.0188462608185802	-0.0674351783879821	-0.0787532628869348	-0.203810711192569	Attached_Keratinized_gingiva	115	0.0336494775311317	Root	Proteobacteria	Gammaproteobacteria	Pasteurellales	Pasteurellaceae	Actinobacillus
OTU_97.549	0.36169714474112	0.0450428239675819	-0.167946723937044	-0.233859993834956	-0.198332712468794	-0.166721546209793	-0.220137196131563	-0.160097306289829	-0.271460366695151	Attached_Keratinized_gingiva	116	0.0320681389366376	Root	Proteobacteria	Gammaproteobacteria	Pasteurellales	Pasteurellaceae	Haemophilus
OTU_97.1821	0.322511621946217	-0.140001006825015	-0.146074361181119	-0.207532054956335	-0.281892469150755	-0.107313093530512	-0.120589624263954	-0.14523058368053	-0.125016809328832	Attached_Keratinized_gingiva	117	0.0286209262415988	Root	Proteobacteria	Gammaproteobacteria	Pasteurellales	Pasteurellaceae	Haemophilus
OTU_97.29045	0.33974209404694	-0.0805291276675661	-0.135366073057695	-0.126884992479362	-0.209548309415617	-0.213466750755164	-0.267565345489603	-0.167172625215639	-0.0662089978546705	Attached_Keratinized_gingiva	118	0.0278461261157559	Root	Proteobacteria	Gammaproteobacteria	Pasteurellales	Pasteurellaceae	Haemophilus
OTU_97.439	-0.0315345054525624	0.539554259181442	-0.0226262199618194	-0.513909034835743	-0.0546325271222805	0.752867616909341	1.02375244988209	-0.500679101921123	-0.78255131208163	Supragingival_plaque	119	0.0274678060817778	Root	Proteobacteria	Betaproteobacteria	Neisseriales	Neisseriaceae	Neisseria
OTU_97.31982	-0.322867214674306	-0.192080462941835	-0.555803430863856	-0.618176550785492	-0.575737388141031	1.49974699182633	1.63959302765257	-0.61143304067207	-0.600678993882808	Supragingival_plaque	120	0.0263665499843212	Root	Actinobacteria	Actinobacteria	Actinomycetales	Micrococcaceae	Rothia
OTU_97.3059	0.421985971477088	-0.0620706239508869	-0.13945294436449	-0.200322548229069	-0.305360020689146	-0.0236118657748225	-0.0906597384622127	-0.179925548523051	-0.169980347841411	Attached_Keratinized_gingiva	121	0.0252100791560504	Root	Firmicutes	Bacilli	Lactobacillales	Carnobacteriaceae	Granulicatella
OTU_97.33	-0.745238730442627	-0.263597283096267	-0.628056607831227	-0.213110134241257	-0.0516165546977047	1.40343090894334	1.35216544886766	-0.321246811713274	-0.365578617232899	Subgingival_plaque	122	0.0247181778270031	Root	Bacteroidetes	Flavobacteria	Flavobacteriales	Flavobacteriaceae	Capnocytophaga
OTU_97.39090	0.464412866909486	-0.0691816223212664	-0.12546675045651	-0.260502808073935	-0.321534499030625	-0.163157088278074	-0.183729189834815	-0.1970926033503	-0.223984020265997	Attached_Keratinized_gingiva	123	0.0244961195374639	Root	Firmicutes	Bacilli	Lactobacillales	Carnobacteriaceae	Granulicatella
OTU_97.38024	-0.0125401315935295	0.913993977612075	-0.354924761426613	-0.563900794227878	-0.475398797534327	1.10700813667197	1.07004714324082	-0.641325303950492	-0.588776598178199	Subgingival_plaque	124	0.0243713167954781	Root	Firmicutes	Bacilli	Lactobacillales	Streptococcaceae	Streptococcus
OTU_97.5290	1.64076560876946	0.0773389494743117	-0.0749796799566578	-0.147073356500803	-0.272608712711775	-0.188957293689915	-0.267868399416591	-0.18414420498168	-0.463513887955243	Attached_Keratinized_gingiva	125	0.0229013197292578	Root	Firmicutes	Bacilli	Lactobacillales	Carnobacteriaceae	Granulicatella
OTU_97.34545	-0.403466925069968	0.219677636964594	-0.391141114575083	-0.432749999374366	0.347958516435386	1.14866421856322	1.21313151647357	-0.658870292290173	-0.836566738730186	Supragingival_plaque	126	0.0225355616078188	Root	Proteobacteria	Betaproteobacteria	Burkholderiales	Burkholderiaceae	Lautropia
OTU_97.11929	1.7542113296875	0.0589412567544205	-0.0676926332349836	-0.298675496182803	-0.282054133330527	-0.22307082644002	-0.230993195762178	-0.158895031719082	-0.302508153781632	Attached_Keratinized_gingiva	127	0.0211469785769116	Root	Firmicutes	Bacilli	Lactobacillales	Carnobacteriaceae	Granulicatella
OTU_97.41807	-0.240998310164692	-0.0742530541306315	-0.469777011043792	-0.543207493107269	-0.479058574609704	1.35262915934389	1.66240272560722	-0.594213796758751	-0.546469909090084	Supragingival_plaque	128	0.0210593868997436	Root	Actinobacteria	Actinobacteria	Actinomycetales	Micrococcaceae	Rothia
OTU_97.9373	0.386374199240176	0.0491913668028223	-0.165852986910802	-0.167039640399795	-0.0877260087660183	-0.100694675717331	-0.0733431508484939	-0.157400214165999	-0.219404418760337	Attached_Keratinized_gingiva	129	0.0206671707322366	Root	Proteobacteria	Gammaproteobacteria	Pasteurellales	Pasteurellaceae	Haemophilus
OTU_97.18452	-0.464678322592992	0.00382353285657853	-0.319039301189213	-0.373973956828829	-0.308576495407309	1.36101885931827	1.05565358888117	-0.312935646550354	-0.583476780694274	Subgingival_plaque	130	0.0204400467281876	Root	Firmicutes	Bacilli	Gemellales	Gemellaceae	Gemella
OTU_97.564	0.891519996602625	-0.184397428850062	-0.438115967695204	-0.232742787706548	-0.513636668070822	0.269798368397189	0.253150744647482	-0.144874053394334	-0.0238738453997698	Attached_Keratinized_gingiva	131	0.0190908287029511	Root	Proteobacteria	Betaproteobacteria	Neisseriales	Neisseriaceae	Kingella
OTU_97.35997	0.0632032841795963	-0.384121562143189	-0.379283084245822	-0.279246422466241	0.0596758569785994	-0.235415661799965	-0.22830391500714	-0.125882923658311	-0.148724644077764	Attached_Keratinized_gingiva	132	0.0187516636104256	Root	TM7	TM7-3	CW040	F16	NA
OTU_97.2868	0.68629757625665	-0.169050109844901	-0.370586349702252	-0.204979111516064	-0.427004853832755	0.207448028115102	0.155798113086679	-0.107390170192045	-0.0572361267129434	Attached_Keratinized_gingiva	133	0.0178088924489532	Root	Proteobacteria	Gammaproteobacteria	Pseudomonadales	Moraxellaceae	Moraxella
OTU_97.7615	1.672105080628	0.145769920229077	0.125530418970093	-0.227550482815857	-0.169869035801722	-0.170067269514314	-0.348562073184103	-0.195440414481278	-0.603922530537438	Attached_Keratinized_gingiva	134	0.0177311341782964	Root	Firmicutes	Bacilli	Lactobacillales	Carnobacteriaceae	Granulicatella
OTU_97.34529	-0.0179830425691157	-0.371025283685962	-0.236033423763823	-0.171265186459974	0.723696388695778	-0.235241490175068	-0.238612748883846	-0.0506772856548743	-0.0289818371242457	Saliva	135	0.0175475111300798	Root	TM7	TM7-3	CW040		NA
OTU_97.35269	-0.351875949055361	0.000883867430425555	-0.214200837998736	-0.219955587945296	-0.124568517446428	0.140214424398492	0.231974646335706	-0.201102993054731	-0.324308439173429	Supragingival_plaque	136	0.0172230124461201	Root	Firmicutes	Bacilli	Lactobacillales	Streptococcaceae	Streptococcus
OTU_97.13228	-0.248816755358062	-0.0169344275234298	-0.312311250814953	-0.327836234233944	0.0606985206052183	0.917650923628661	1.32613026389358	-0.470561594827472	-0.519181666460537	Supragingival_plaque	137	0.0165767529362142	Root	Proteobacteria	Betaproteobacteria	Burkholderiales	Burkholderiaceae	Lautropia
OTU_97.15	1.05219438528774	0.393863317449248	0.393301622999578	0.106242110220495	0.0935001875949249	-0.835665673958911	-0.675523685455068	-0.152688516082222	0.402191778579535	Attached_Keratinized_gingiva	138	0.0164438052701549	Root	Proteobacteria	Gammaproteobacteria	Pasteurellales	Pasteurellaceae	Haemophilus
OTU_97.39	-0.295118737666931	0.0699108499694938	-0.0696928409167479	-0.626359106722532	0.399821967501798	1.13096737698063	1.35161644423194	-0.829249722928492	-0.862958815471062	Supragingival_plaque	139	0.0156620614078536	Root	Proteobacteria	Betaproteobacteria	Neisseriales	Neisseriaceae	Neisseria
OTU_97.34196	0.25106930573023	-0.190113519218746	-0.0997168670032664	-0.131255159521461	-0.217026218009063	-0.268510996005587	-0.326051924974249	-0.15642960023153	-0.0703820612299937	Attached_Keratinized_gingiva	140	0.0151425790952884	Root	Proteobacteria	Gammaproteobacteria	Pasteurellales	Pasteurellaceae	Haemophilus
OTU_97.2663	-0.401902088715392	0.581957313288837	-0.588063792268936	-0.689770068623432	-0.503237139832319	1.52371899231681	1.44546308895692	-0.639636936780773	-0.615857547471356	Subgingival_plaque	141	0.014875548277088	Root	Actinobacteria	Actinobacteria	Actinomycetales	Micrococcaceae	Rothia
OTU_97.38341	0.464340726891172	-0.0124406831330006	-0.196966291297296	-0.119496109455161	-0.307931407463508	0.0961621773305636	0.00635531511493721	-0.100726271098123	-0.10772482782356	Attached_Keratinized_gingiva	142	0.0148619347586042	Root	Firmicutes	Bacilli	Lactobacillales	Carnobacteriaceae	Granulicatella
OTU_97.35744	0.438609795746862	-0.131487096547247	-0.230006460011483	-0.160155125028038	-0.262210294558752	0.0803755225004034	0.0538448161821867	-0.093975324923675	-0.0764442930053202	Attached_Keratinized_gingiva	143	0.0143051183205765	Root	Firmicutes	Bacilli	Lactobacillales	Carnobacteriaceae	Granulicatella
OTU_97.9630	0.378021594696691	-0.0111893879423659	-0.185721910890839	-0.189239492552467	-0.245386043805786	0.0154693609937738	-0.00277160738154028	-0.176760926798702	-0.157706255197443	Attached_Keratinized_gingiva	144	0.0142537579889183	Root	Firmicutes	Bacilli	Lactobacillales	Streptococcaceae	Streptococcus
OTU_97.3389	-0.308566713056984	0.00073747603428495	-0.494610664946124	-0.582442301894722	-0.522757659446815	1.40516843893914	1.66440125702696	-0.551112549746508	-0.569728400228674	Supragingival_plaque	145	0.0138528388774311	Root	Actinobacteria	Actinobacteria	Actinomycetales	Micrococcaceae	Rothia
OTU_97.37360	-0.377995087191424	-0.175939275274698	-0.298765652597585	-0.450127166065518	-0.00379796831879845	1.14696271747879	1.42572182470432	-0.519484875864106	-0.628231391847134	Supragingival_plaque	146	0.0134874718157378	Root	Proteobacteria	Betaproteobacteria	Burkholderiales	Burkholderiaceae	Lautropia
OTU_97.38336	-0.376831732296097	-0.234952577041796	-0.539726622732888	-0.572168035175482	-0.480723820164388	1.49394360343952	1.69129751945236	-0.596903290689412	-0.603795106507494	Supragingival_plaque	147	0.013192982318933	Root	Actinobacteria	Actinobacteria	Actinomycetales	Micrococcaceae	Rothia
OTU_97.122	-0.16459239355423	-0.0163909485009391	-0.394964447387418	-0.178515675004047	-0.156246819796039	0.317683361894059	1.29153065959393	-0.514678592808387	-0.399102682309746	Supragingival_plaque	148	0.0125180373160856	Root	Fusobacteria	Fusobacteria	Fusobacteriales	Fusobacteriaceae	Leptotrichia
OTU_97.23671	0.78808772065364	-0.158877211894016	-0.414256204934662	-0.229133827772523	-0.451614854746958	0.242195618093815	0.223780727399579	-0.122309235363787	-0.0578602867456957	Attached_Keratinized_gingiva	149	0.0120613949859528	Root	Firmicutes	Bacilli	Lactobacillales	Streptococcaceae	Streptococcus
OTU_97.37488	0.766440478674714	0.16108581966187	0.544110689663283	0.0576252926776711	0.121366606334329	-0.796734373244912	-0.79272268541247	-0.0837710609450066	0.113587634606405	Attached_Keratinized_gingiva	150	0.0117405249691575	Root	Proteobacteria	Gammaproteobacteria	Pasteurellales	Pasteurellaceae	Haemophilus
OTU_97.15479	-0.452764328277983	-0.0824911061998127	-0.429539059597139	-0.542189664040269	-0.0642566959976951	1.48219067270998	1.48040553029991	-0.604051804603972	-0.714041098026243	Subgingival_plaque	151	0.011604818053413	Root	Proteobacteria	Betaproteobacteria	Burkholderiales	Burkholderiaceae	Lautropia
OTU_97.26417	1.58214130689291	0.0944278684830933	-0.0667142533611641	-0.201203574872341	-0.329788622550182	-0.239761175519311	-0.380786243612259	-0.159564043571714	-0.474117946576303	Attached_Keratinized_gingiva	152	0.0116034159474178	Root	Firmicutes	Bacilli	Lactobacillales	Carnobacteriaceae	Granulicatella
OTU_97.34243	-0.311863425443632	-0.191505499470699	-0.515055262620059	-0.566339335564635	-0.512001583552187	1.42798207220635	1.79911146798411	-0.555370255332575	-0.546447098466187	Supragingival_plaque	153	0.0115851243362762	Root	Actinobacteria	Actinobacteria	Actinomycetales	Micrococcaceae	Rothia
OTU_97.1463	-0.539807381399533	-0.0804384801721047	-0.63430703400337	-0.338007285780995	-0.193635514091602	1.20620249525037	1.40743096886075	-0.447887640436196	-0.571117210056299	Supragingival_plaque	154	0.0115161859060366	Root	Bacteroidetes	Flavobacteria	Flavobacteriales	Flavobacteriaceae	Capnocytophaga
OTU_97.565	0.745100037673139	-0.185387977306087	-0.406401710425266	-0.224789341508424	-0.474615802872765	0.227496866838358	0.194121787075869	-0.119990194137199	-0.0627677188135679	Attached_Keratinized_gingiva	155	0.0115126004704761	Root	Proteobacteria	Gammaproteobacteria	Pasteurellales	Pasteurellaceae	Haemophilus
OTU_97.40602	-0.32268750993345	0.0378899318670572	-0.512431351907961	-0.577753312060188	-0.363971669808675	0.966088100406898	1.73596926199696	-0.600019726780961	-0.606529531797053	Supragingival_plaque	156	0.0110983344000875	Root	Actinobacteria	Actinobacteria	Actinomycetales	Micrococcaceae	Rothia
OTU_97.6789	0.339432306146376	-0.111528833035388	-0.0877511914711877	-0.167323501544779	-0.236554099014059	-0.0983093704028797	-0.204972627201868	-0.181048296778368	-0.29139055220479	Attached_Keratinized_gingiva	157	0.0105491500727569	Root	Firmicutes	Bacilli	Lactobacillales	Carnobacteriaceae	Granulicatella
OTU_97.5708	-0.393408726468634	-0.160352483332953	-0.641055794521328	-0.561000420897811	-0.508234180966859	1.40859977262314	1.57324125116502	-0.587618571489614	-0.60027013651449	Supragingival_plaque	158	0.0101738072543812	Root	Actinobacteria	Actinobacteria	Actinomycetales	Micrococcaceae	Rothia
OTU_97.23998	0.380304835736617	0.00499471689003418	-0.174116999598724	-0.140380524321344	-0.283095460967309	-0.153980757486804	-0.166433137860622	-0.179725008980103	-0.273164888739939	Attached_Keratinized_gingiva	159	0.0101222449599404	Root	Proteobacteria	Gammaproteobacteria	Pasteurellales	Pasteurellaceae	Haemophilus
OTU_97.16	0.142543217313692	0.479513796156011	0.012661841713473	-0.400733688525137	0.179972791200821	0.711537887543819	1.03587279584482	-0.455356512302223	-0.722355747496771	Supragingival_plaque	160	0.00976574223928303	Root	Proteobacteria	Betaproteobacteria	Neisseriales	Neisseriaceae	Neisseria
OTU_97.29482	0.163368671025576	-0.22056218066912	-0.164530253026389	-0.120680303442737	-0.0369766313616993	-0.210018234748048	-0.228496417309975	-0.107286851848738	-0.027044569553438	Attached_Keratinized_gingiva	161	0.00964934961002185	Root	Proteobacteria	Epsilonproteobacteria	Campylobacterales	Campylobacteraceae	Campylobacter
OTU_97.31864	0.604028671929595	-0.150288079535748	-0.304040212122466	-0.193863797615254	-0.348394731934115	0.177790386836334	0.138506855940956	-0.101850591831726	-0.0167839942784454	Attached_Keratinized_gingiva	162	0.00964508002468095	Root	Bacteroidetes	Bacteroidia	Bacteroidales	Prevotellaceae	Prevotella
OTU_97.34120	-0.216322923545209	-0.220563646611098	-0.460305329380641	-0.488572806180528	-0.558772087144074	1.33162251344307	1.73225677530718	-0.520418868114765	-0.50870313240975	Supragingival_plaque	163	0.00939710566885701	Root	Actinobacteria	Actinobacteria	Actinomycetales	Micrococcaceae	Rothia
OTU_97.30269	0.379987764326999	0.00109940049674674	-0.161905070575898	-0.165355270183588	-0.335640893503982	0.0449006677368704	-0.0221112460021903	-0.12014018367275	-0.169524377253371	Attached_Keratinized_gingiva	164	0.00920217327898784	Root	Proteobacteria	Gammaproteobacteria	Pasteurellales	Pasteurellaceae	Actinobacillus
OTU_97.82	0.147770207532168	0.287842377086462	-0.0239313090921605	-0.252280422058862	-0.214834420937479	0.445989627657166	0.940025079144238	-0.510113914819269	-0.652121185853239	Supragingival_plaque	165	0.00917920784304209	Root	Firmicutes	Bacilli	Lactobacillales	Aerococcaceae	Abiotrophia
OTU_97.37492	-0.101118211612141	0.00445889135092585	-0.124999573666089	-0.152552877724079	-0.303544903864333	0.0689440221956495	0.195593507719839	-0.212960432771675	-0.180474791853777	Supragingival_plaque	166	0.00905991669028661	Root	Firmicutes	Bacilli	Lactobacillales	Streptococcaceae	Streptococcus
OTU_97.22528	0.432955105411436	0.00102476675716339	-0.164708304021297	-0.0842345880869926	-0.213997138220607	-0.107601897554798	-0.072836951645197	-0.193136286117663	-0.196579370816036	Attached_Keratinized_gingiva	167	0.00891506898260619	Root	Proteobacteria	Gammaproteobacteria	Pasteurellales	Pasteurellaceae	Haemophilus
OTU_97.18948	-0.323350705018122	-0.323795950193197	-0.367544385495793	-0.571501195147017	-0.439335502814695	1.42717286288298	1.7784036212771	-0.566146557566479	-0.571571199456031	Supragingival_plaque	168	0.00873450919483157	Root	Actinobacteria	Actinobacteria	Actinomycetales	Micrococcaceae	Rothia
OTU_97.3950	0.131224434598221	1.1281731074161	-0.353493750025001	-0.613051253880999	-0.526531841230659	0.955826289489757	1.23772313014506	-0.693698637422229	-0.803246128097546	Supragingival_plaque	169	0.00864077165960969	Root	Firmicutes	Bacilli	Lactobacillales	Streptococcaceae	Streptococcus
OTU_97.22972	-0.0343939038793727	0.000937773951334346	-0.206419007599235	-0.234293783316881	-0.32131416386215	0.127608898832667	0.246122634702	-0.260762262445919	-0.19939336578889	Supragingival_plaque	170	0.00826457839182311	Root	Firmicutes	Bacilli	Lactobacillales	Streptococcaceae	Streptococcus
OTU_97.64	-0.574631390949472	-0.0667781888219863	-0.0962786663434507	-0.0613897344577406	0.297283670029555	1.05086593763306	-0.00214127156942232	-0.120404015013865	-0.652480619216603	Subgingival_plaque	171	0.00826034503473686	Root	Bacteroidetes	Bacteroidia	Bacteroidales	Prevotellaceae	Prevotella
OTU_97.38669	-0.11109532100229	0.198280539025318	-0.223589603978433	-0.242094582449021	-0.270409997379991	0.0727938577302038	0.108247662757423	-0.165281817769891	-0.398679809884235	Buccal_mucosa	172	0.00770046056574874	Root	Firmicutes	Bacilli	Lactobacillales	Streptococcaceae	Streptococcus
OTU_97.28920	-0.126620107055395	1.17720379882379	0.196944628694423	0.550964149946258	-0.137906288236908	-0.666809804910464	-0.644831620553343	0.190569709374713	-0.233817789510746	Buccal_mucosa	173	0.0075095579053452	Root	Firmicutes	Bacilli	Lactobacillales	Streptococcaceae	Streptococcus
OTU_97.23170	-0.0765558773652397	1.36004057536591	-0.105560878211874	-0.0246255466175572	-0.268764217346564	-0.349448910857707	-0.453124223063466	-0.069263840721185	-0.40216324153381	Buccal_mucosa	174	0.00681090275845368	Root	Firmicutes	Bacilli	Lactobacillales	Streptococcaceae	Streptococcus
OTU_97.643	-0.237530165467707	-0.267412903154154	-0.461986744886009	-0.588210646756399	-0.644063739445373	1.51666849237061	1.71525774022906	-0.610219212135479	-0.629163861784136	Supragingival_plaque	175	0.00653095520631739	Root	Actinobacteria	Actinobacteria	Actinomycetales	Actinomycetaceae	Actinomyces
OTU_97.35425	0.226214606869189	-0.152235304096493	-0.133826202179183	-0.147103615762066	-0.164880360854844	-0.290084171976542	-0.314269834035296	-0.156957568584576	-0.195210807767007	Attached_Keratinized_gingiva	176	0.00622864910550543	Root	Proteobacteria	Gammaproteobacteria	Pasteurellales	Pasteurellaceae	Haemophilus
OTU_97.789	-0.0869528688116768	0.341331350743381	-0.158889539620706	-0.487705884042445	0.0257151801171667	0.769662149768422	1.146164050691	-0.37687892266899	-0.805913080804643	Supragingival_plaque	177	0.00540950361113668	Root	Proteobacteria	Betaproteobacteria	Neisseriales	Neisseriaceae	Neisseria
OTU_97.38396	-0.218951684979221	-0.0652425183740083	-0.443696401630713	-0.505421656581289	-0.414091236071213	1.12993344914563	1.65859356623803	-0.487467997937678	-0.537450063041834	Supragingival_plaque	178	0.00525625729613141	Root	Actinobacteria	Actinobacteria	Actinomycetales	Actinomycetaceae	Actinomyces
OTU_97.26289	0.557993611047313	-0.0589460387716001	-0.0797322349524567	-0.251865102477886	-0.425037121818931	-0.10809947086531	-0.219504141915938	-0.16673407762999	-0.273277465283244	Attached_Keratinized_gingiva	179	0.00469249132117994	Root	Firmicutes	Bacilli	Lactobacillales	Carnobacteriaceae	Granulicatella
OTU_97.35182	-0.269885833305675	-0.600229316132799	-0.56248847913477	0.592129036021673	1.04366438478778	-0.428881722337744	-0.44025372482811	0.0349376118490196	0.0210541814365306	Saliva	180	0.00468778287398032	Root	Proteobacteria	Epsilonproteobacteria	Campylobacterales	Campylobacteraceae	Campylobacter
OTU_97.1398	-0.389827953477881	-0.0809589247727559	-0.547022733855587	-0.504035689506075	-0.0292954774676969	1.3561087526699	1.47068409079662	-0.548841457598695	-0.662103695862268	Supragingival_plaque	181	0.00409278155328124	Root	Proteobacteria	Betaproteobacteria	Burkholderiales	Burkholderiaceae	Lautropia
OTU_97.1799	0.64433342304911	-0.162311456984004	-0.356908277289264	-0.176715164300713	-0.387902281118625	0.196854208934935	0.169958109206839	-0.109998863555631	-0.0549545878877118	Attached_Keratinized_gingiva	182	0.0038186111948001	Root	Proteobacteria	Epsilonproteobacteria	Campylobacterales	Campylobacteraceae	Campylobacter
OTU_97.27104	-0.422298075010703	-0.0892635202034626	-0.600849584195755	-0.633170459208735	-0.37670892061583	1.48916286207374	1.40398196440511	-0.595566392959526	-0.68615827107867	Subgingival_plaque	183	0.00321902040722693	Root	Proteobacteria	Betaproteobacteria	Neisseriales	Neisseriaceae	Kingella
OTU_97.18454	-0.20121820361654	-0.0402830612850668	-0.444303143912231	-0.499564626786192	-0.456685465536886	1.26194406983443	1.73799553600562	-0.557074735546222	-0.560260789360776	Supragingival_plaque	184	0.00319446904655937	Root	Actinobacteria	Actinobacteria	Actinomycetales	Micrococcaceae	Rothia
OTU_97.2076	-0.334844614848573	-0.290094076226954	-0.458973626150049	-0.518925777897709	-0.495984722519693	1.44673034839679	1.84574679780009	-0.545574195288278	-0.584557001807972	Supragingival_plaque	185	0.00317227380757299	Root	Actinobacteria	Actinobacteria	Actinomycetales	Micrococcaceae	Rothia
OTU_97.4083	-0.282871110059219	-0.267060437394273	-0.45428216181292	-0.513858114646242	-0.456397206062204	1.43220921304528	1.76838133396957	-0.464529798361108	-0.522134387570028	Supragingival_plaque	186	0.00286245036556465	Root	Actinobacteria	Actinobacteria	Actinomycetales	Micrococcaceae	Rothia
OTU_97.36797	1.78005401071516	0.038668813440055	-0.0255767067510054	-0.371719298260445	-0.530486746568975	-0.396986745731795	-0.418657788086054	-0.374010325940387	-0.462178302565335	Attached_Keratinized_gingiva	187	0.00268069859696111	Root	Firmicutes	Bacilli	Lactobacillales	Streptococcaceae	Streptococcus
OTU_97.23603	-0.236614710122848	0.0715355956269177	-0.365499763429296	-0.349431343497597	-0.177305215927487	0.188061917215076	1.62202989734051	-0.381474406989485	-0.495377736738565	Supragingival_plaque	188	0.00148581748069552	Root	Fusobacteria	Fusobacteria	Fusobacteriales	Fusobacteriaceae	Leptotrichia
OTU_97.29977	-0.725547447344476	0.695658781408001	0.870655770403232	0.451278041366184	0.51771498206481	-0.931758595042893	-0.896505124201118	0.617695391315181	0.792071159601518	Hard_palate	189	0.000553008781696336	Root	Firmicutes	Bacilli	Lactobacillales	Streptococcaceae	Streptococcus
OTU_97.95	-0.248375361953324	-0.0948568394090689	-0.313318565668648	-0.358970293894839	-0.250163113611722	1.62684870029252	1.63665137103915	-0.399513808907833	-0.423741884772057	Supragingival_plaque	190	0.000388620938180986	Root	Actinobacteria	Actinobacteria	Actinomycetales	Actinomycetaceae	Actinomyces
