# Supplementary material for: MixMC: A Multivariate Statistical Framework to Gain Insight into Microbial Communities
Source: PLoS One. 2016 Aug 11;11(8):e0160169. doi: 10.1371/journal.pone.0160169 (PMC4981383; doi:10.1371/journal.pone.0160169)
Supplement: S1 File — Contribution of selected OTU for each sPLS-DA component. (ZIP) [file pone.0160169.s014.zip › Contribution/Oral-TSS-CLR/Oral-list-comp4.csv]

	Attached_Keratinized_gingiva	Buccal_mucosa	Hard_palate	Palatine_Tonsils	Saliva	Subgingival_plaque	Supragingival_plaque	Throat	Tongue_dorsum	GroupContrib	Sort	Importance	Rank1	Phylum	Class	Order	Family	Genus
OTU_97.7130	-0.136430999690044	-0.38702035659556	-0.361472187448027	-0.177133587045053	1.76722357567254	-0.272107496446652	-0.306212432270899	-0.115205185348862	-0.280987631348375	Saliva	1	0.217447121756764	Root	TM7	TM7-3	CW040	F16	NA
OTU_97.35923	-0.123698403353955	-0.381942317292516	-0.354559919281814	-0.292987412082611	1.77487561249273	-0.240019328130865	-0.278214560507464	-0.118109281280673	-0.204745181610215	Saliva	2	0.211856184528463	Root	TM7	TM7-3	CW040	F16	NA
OTU_97.35997	0.0632032841795963	-0.384121562143189	-0.379283084245822	-0.279246422466241	0.0596758569785994	-0.235415661799965	-0.22830391500714	-0.125882923658311	-0.148724644077764	Attached_Keratinized_gingiva	3	0.194052903400057	Root	TM7	TM7-3	CW040	F16	NA
OTU_97.29752	-0.24197741921002	-0.507978490031882	-0.254967499998064	0.0835073809932761	-0.437766154645834	-0.556966511627557	-0.537266613870677	-0.0683246778419487	1.76575111981761	Tongue_dorsum	4	0.189915178199893	Root	Firmicutes	Bacilli	Lactobacillales	Streptococcaceae	Streptococcus
OTU_97.35424	-0.060529147396972	-0.367490110934648	-0.33219053865769	-0.0591173951163674	-0.496443529322576	-0.335231098185642	-0.376381284219476	-0.139859443217949	1.98094584862596	Tongue_dorsum	5	0.183341615816569	Root	Firmicutes	Bacilli	Lactobacillales	Streptococcaceae	Streptococcus
OTU_97.369	-0.249623794531144	-0.526560294263813	-0.384464260628003	-0.163654575274809	1.77443130628994	-0.485326184042833	-0.392303758173071	-0.145121590427014	-0.0895509664937492	Saliva	6	0.181748911411986	Root	TM7	TM7-3	CW040	F16	NA
OTU_97.18755	-0.0124965403785729	-0.285973537931213	-0.25522014674745	-0.194935247104408	0.204853696962992	-0.126115424753825	-0.11651130790581	-0.0735413750436567	-0.0775774247379604	Saliva	7	0.176119663642583	Root	TM7	TM7-3	CW040	F16	NA
OTU_97.70	-0.644246347152974	-0.433698817751326	0.0558302946297738	0.248618925368308	1.50578881174706	-0.574895505348933	-0.698951288068278	0.425478734503073	0.199279658176387	Saliva	8	0.163706993104452	Root	TM7	TM7-3	CW040	F16	NA
OTU_97.3573	-0.193505130769066	-0.393742524037636	-0.31343498599421	-0.169786446545394	-0.45734624316164	-0.355086556223075	-0.332372949338461	-0.24619354153366	1.87602594543978	Tongue_dorsum	9	0.163118185710541	Root	Proteobacteria	Betaproteobacteria	Neisseriales	Neisseriaceae	Neisseria
OTU_97.112	-0.603916339723708	-0.380788398152774	-0.199742442608076	-0.0168388307321939	1.4026396391927	-0.147224427381733	-0.227200240097452	-0.0483495524882793	-0.0763560322886969	Saliva	10	0.162516881874892	Root	Firmicutes	Clostridia	Clostridiales		NA
OTU_97.9474	-0.229826563678979	-0.407249976942182	-0.27936688643634	-0.198754754641667	1.7895027038888	-0.326452057913499	-0.316187282912887	-0.00865383375585792	-0.176849443669449	Saliva	11	0.161394795926647	Root	TM7	TM7-3	CW040	F16	NA
OTU_97.35795	-0.181514399495134	-0.344663949009688	-0.301250772406664	-0.119122063745614	2.01027848832271	-0.310035529816429	-0.383845871311986	-0.0564218407546694	-0.111616760812497	Saliva	12	0.159297113430443	Root	TM7	TM7-3	CW040	F16	NA
OTU_97.9570	0.0649300809692128	0.282748506397844	0.79080734032353	0.804881878029103	-0.578360220144177	-1.04457293061605	-1.02954516858833	0.319399783903636	1.09474285519881	Tongue_dorsum	13	0.152251260418836	Root	Firmicutes	Bacilli	Lactobacillales	Streptococcaceae	Streptococcus
OTU_97.215	-0.330983803479619	-0.458032577194645	-0.439775055863744	-0.209250426792646	1.66829397786828	-0.480928549697785	-0.461602220978986	-0.0164433883701587	0.0457078317168951	Saliva	14	0.148989291630524	Root	TM7	TM7-3	CW040	F16	NA
OTU_97.5822	-0.397030770069895	-0.263049199952273	0.0427327524929023	0.718085132368166	-0.703086075344317	-0.605893619791973	-0.658085193920567	0.0249510421188955	1.26525448846323	Tongue_dorsum	15	0.148478458334308	Root	Firmicutes	Bacilli	Lactobacillales	Streptococcaceae	Streptococcus
OTU_97.32219	-0.150982001321542	-0.309599567107148	-0.387956127536583	-0.270817391301266	1.60474732805664	-0.22775343823622	-0.152917360725462	-0.173555284630899	-0.252705249750871	Saliva	16	0.147373050492951	Root	Firmicutes	Clostridia	Clostridiales		NA
OTU_97.38919	-0.256787555931661	-0.399373003714331	-0.353607472497981	-0.0811497773342035	-0.441477872467316	-0.521589279694088	-0.54134841752141	-0.19178642883099	1.81895169959919	Tongue_dorsum	17	0.146957999160549	Root	Firmicutes	Bacilli	Lactobacillales	Streptococcaceae	Streptococcus
OTU_97.25899	-0.371341801559219	-0.419230035869216	-0.193860164166843	-0.035676984421301	1.78713442358075	-0.51970975602016	-0.467975687434544	0.0169195310644786	0.0338736809904542	Saliva	18	0.138996158577022	Root	TM7	TM7-3	CW040	F16	NA
OTU_97.1613	-0.31199824444516	-0.347571542327841	0.85429117070232	0.61950927588407	-0.582899604352778	-0.799633096688418	-0.776645906715947	0.47859789809376	1.34294735055749	Tongue_dorsum	19	0.135727153920833	Root	Firmicutes	Bacilli	Lactobacillales	Streptococcaceae	Streptococcus
OTU_97.146	-0.230184294368567	-0.190183509266366	-0.342559305772566	-0.363948182717611	0.771311536665817	0.103150632328304	0.130497390121811	-0.331781147677683	-0.471932462791679	Saliva	20	0.134348646221634	Root	TM7	TM7-3	EW055		NA
OTU_97.621	-0.316384355268525	-0.389605757976851	-0.271399671997362	0.0308496901145241	-0.523478790016583	-0.515397843850996	-0.558220118383293	-0.120929448749059	1.46018434730609	Tongue_dorsum	21	0.120685100253603	Root	Firmicutes	Bacilli	Lactobacillales	Streptococcaceae	Streptococcus
OTU_97.20	-0.272388593223888	0.387213119292626	-0.0198486955467816	-0.289079458103608	0.426326263014197	1.01859422163872	1.06472366223932	-0.321107130343084	-1.2508659435061	Supragingival_plaque	22	0.118954836230161	Root	Proteobacteria	Betaproteobacteria	Burkholderiales	Burkholderiaceae	Lautropia
OTU_97.23159	-0.132373337947863	-0.235924558469445	-0.13452145307108	0.602889190694761	-0.441776455961199	-0.552120225768679	-0.539188465258332	-0.255877129306451	1.1869131516459	Tongue_dorsum	23	0.116023337525201	Root	Firmicutes	Bacilli	Lactobacillales	Streptococcaceae	Streptococcus
OTU_97.1897	-0.24746714959905	-0.455093346802617	0.868243095296742	0.0303231182659262	-0.445033360362208	-0.548592699921321	-0.626881371891016	-0.059357176697126	1.31821407291835	Tongue_dorsum	24	0.115362176624898	Root	Firmicutes	Bacilli	Lactobacillales	Streptococcaceae	Streptococcus
OTU_97.23360	-0.0659009551348921	-0.240611069646272	-0.209795543534508	-0.0491691149416762	-0.367671532872379	-0.212808623523019	-0.250749849172449	-0.170204941125413	0.24272508734248	Tongue_dorsum	25	0.115058104408099	Root	Firmicutes	Bacilli	Lactobacillales	Streptococcaceae	Streptococcus
OTU_97.1341	0.228253531609393	0.572663164806756	0.568084178239596	0.549860945170288	-0.682454386691337	-0.80092658090292	-0.782255700736925	-0.0489911677166245	0.910616859547102	Tongue_dorsum	26	0.113156403516068	Root	Firmicutes	Bacilli	Lactobacillales	Streptococcaceae	Streptococcus
OTU_97.33936	-0.109160893401707	-0.415555099367465	-0.289471571792817	-0.180379624370969	1.31894965758204	-0.330084876511232	-0.336198453317393	0.00412106373157436	-0.12667111356336	Saliva	27	0.111615558079848	Root	Firmicutes	Clostridia	Clostridiales	Veillonellaceae	Selenomonas
OTU_97.29733	-0.0837678047417754	-0.179054257154436	-0.330766744913623	-0.221843770704759	0.0955181440223919	0.121634215318364	0.158554251594571	-0.187602157137189	-0.304629410714987	Supragingival_plaque	28	0.102408996625212	Root	SR1				NA
OTU_97.301	-0.0604137054229946	-0.24651302285049	-0.216275651931071	-0.139006554358875	0.209691899089004	-0.0158891817947406	-0.170818741700308	-0.120321497944892	-0.0201483138456592	Saliva	29	0.101393207261767	Root	TM7	TM7-3	CW040	F16	NA
OTU_97.35152	0.00952883459384382	-0.215659375715428	-0.298302728283013	-0.162659196800008	-0.420577671988572	-0.153274516427849	0.0935305648122902	-0.239487220477004	0.0332205457938211	Supragingival_plaque	30	0.0992758119950962	Root	Firmicutes	Bacilli	Lactobacillales	Streptococcaceae	Streptococcus
OTU_97.17202	-0.0973869751315725	-0.391627734929972	-0.0592930140423227	-0.0678904558933361	-0.450202760900521	-0.378528228769409	-0.405162596392139	-0.136283063673983	0.672798377676528	Tongue_dorsum	31	0.0991924370075171	Root	Firmicutes	Bacilli	Lactobacillales	Streptococcaceae	Streptococcus
OTU_97.17932	-0.0379095900914348	-0.302470579101263	-0.152219503781697	-0.0318682270250992	-0.446254834348794	-0.207515606739559	-0.205845450038704	-0.0184727076714673	0.054080662652429	Tongue_dorsum	32	0.0983461145651444	Root	Fusobacteria	Fusobacteria	Fusobacteriales	Fusobacteriaceae	Leptotrichia
OTU_97.26736	-0.419724602910358	0.0142081317893722	-0.405105409389357	-0.285107228738362	0.490026393963	0.563363314199301	-0.133385468147597	-0.352537223001767	-0.576003190194298	Subgingival_plaque	33	0.0976658753280421	Root	Bacteroidetes	Bacteroidia	Bacteroidales	Prevotellaceae	Prevotella
OTU_97.751	-0.305707590680128	-0.311552637236769	0.616587637419666	0.755971987421495	-0.456609959791252	-0.587639671947752	-0.617334088738981	0.277920291768071	0.981275486897496	Tongue_dorsum	34	0.0967716897472933	Root	Firmicutes	Bacilli	Lactobacillales	Streptococcaceae	Streptococcus
OTU_97.13620	0.232033652140447	-0.194612737822077	-0.262159102559928	-0.122975628828328	-0.0285260047869942	-0.0155733771144548	0.0452096217568401	-0.0553479609768263	-0.057769559500778	Attached_Keratinized_gingiva	35	0.0937663951999015	Root	Firmicutes	Clostridia	Clostridiales		NA
OTU_97.12072	-0.234875757509366	-0.10061966618906	0.418674005874064	-0.0421321969274042	-0.546379389758934	-0.521235896590101	-0.578914509605592	-0.0677914980607682	1.22821217441937	Tongue_dorsum	36	0.0920356823187236	Root	Actinobacteria	Actinobacteria	Actinomycetales	Micrococcaceae	Rothia
OTU_97.40999	-0.392347763250704	-0.460013566964667	-0.0244081612734298	0.724459520816255	-0.315363289442802	-0.765626007302684	-0.754193181439532	1.09761454017186	1.43582029039764	Tongue_dorsum	37	0.0913104760523256	Root	Actinobacteria	Actinobacteria	Actinomycetales	Actinomycetaceae	Actinomyces
OTU_97.42192	-0.098961611668625	-0.323261502929766	-0.0698968875584	0.0253446500397989	-0.459645912122372	-0.313709257062708	-0.321957781260799	-0.0384280589911863	0.18922460807619	Tongue_dorsum	38	0.0910231372362488	Root	Actinobacteria	Actinobacteria	Actinomycetales	Actinomycetaceae	Actinomyces
OTU_97.29474	-0.133209708473342	-0.216467871262533	-0.0929234420725535	0.0245144242738987	-0.444589090314399	-0.30008579243862	-0.414060266178258	0.0870062650736392	0.135990700817703	Tongue_dorsum	39	0.0875667923611728	Root	Firmicutes	Clostridia	Clostridiales	Lachnospiraceae	NA
OTU_97.8594	-0.0211165874649859	-0.343271620202503	0.24651060929336	0.0252849424114618	-0.47756407929554	-0.425831360953159	-0.453596560441592	0.00312134012543009	0.599632256100022	Tongue_dorsum	40	0.0811081626311764	Root	Firmicutes	Bacilli	Lactobacillales	Streptococcaceae	Streptococcus
OTU_97.27173	-0.0746298266600912	-0.20253991404378	-0.272616371247256	-0.268503187718595	0.0487277860744494	0.118247875787547	0.106235180078887	-0.215489713822115	-0.201375986164358	Subgingival_plaque	41	0.0806131932696599	Root	TM7	TM7-3	EW055		NA
OTU_97.21896	-0.232300551411468	-0.313885105346525	0.665320208041856	0.751521612303293	-0.41626584970697	-0.731098255590229	-0.710076907941863	0.653722361815017	0.928387451840357	Tongue_dorsum	42	0.0803851543252561	Root	Firmicutes	Bacilli	Lactobacillales	Streptococcaceae	Streptococcus
OTU_97.23500	-0.155486396623806	-0.379674289052408	-0.220119687338834	-0.0604072381024341	-0.278668098365944	-0.388612119534884	-0.317395218253815	-0.123393558418086	1.571715247239	Tongue_dorsum	43	0.0796968209615744	Root	Firmicutes	Bacilli	Lactobacillales	Streptococcaceae	Streptococcus
OTU_97.36997	-0.0970790401876251	-0.266451850428826	-0.165731320871412	-0.0552882791591757	-0.451484299692592	-0.0844154702798447	-0.176209239384699	-0.151778318672286	0.207298285711715	Tongue_dorsum	44	0.0788430933185348	Root	Actinobacteria	Actinobacteria	Actinomycetales	Actinomycetaceae	Actinomyces
OTU_97.42211	-0.110418476769879	-0.381598312727263	-0.0821263076646153	0.0261614113643048	-0.399895385153313	-0.300438871436535	-0.350161324783078	0.0435979278788315	0.233040809452246	Tongue_dorsum	45	0.0773559829582869	Root	Actinobacteria	Actinobacteria	Actinomycetales	Actinomycetaceae	Actinomyces
OTU_97.34388	-0.376746591416558	-0.56093785536578	-0.268697909715302	1.10027708476482	-0.571461263249493	-0.585588977060223	-0.462595716415025	0.824100604392157	1.09083488564377	Palatine_Tonsils	46	0.076583707428676	Root	Firmicutes	Clostridia	Clostridiales	Lachnospiraceae	NA
OTU_97.15247	-0.332446701420987	-0.368718802508552	-0.15314722040494	0.475910517191232	-0.399267215198987	-0.571626502272206	-0.538694193674837	-0.0552845340029073	1.32663436774217	Tongue_dorsum	47	0.0735025119728581	Root	Firmicutes	Bacilli	Lactobacillales	Streptococcaceae	Streptococcus
OTU_97.9921	-0.145530806449277	-0.358466396910373	-0.376059747243765	-0.0618898703655287	-0.436541558516047	-0.354526307800069	-0.393382938171842	-0.189979990498372	1.08430590345913	Tongue_dorsum	48	0.0730076059529653	Root	Bacteroidetes	Bacteroidia	Bacteroidales	Prevotellaceae	Prevotella
OTU_97.34666	-0.377786651965392	-0.230190531862099	0.104464803296345	-0.315920891237082	-0.399831368723666	-0.603171891384623	-0.505204345834093	-0.241009313575781	1.38963546823619	Tongue_dorsum	49	0.0729155956092775	Root	Actinobacteria	Actinobacteria	Actinomycetales	Micrococcaceae	Rothia
OTU_97.35187	-0.876744185126025	0.00538500438638949	0.711861164546468	0.816880986910511	-0.136766725579592	-1.15027835711155	-1.12659298239819	0.900016628759262	1.15745653302416	Tongue_dorsum	50	0.0704965297579605	Root	Firmicutes	Bacilli	Lactobacillales	Streptococcaceae	Streptococcus
OTU_97.36515	-0.373467481727616	-0.330487247431949	1.06025858218672	-0.0792313345464991	-0.497288691751116	-0.681684627865687	-0.735995023518205	0.0811820939716536	1.19492514924858	Tongue_dorsum	51	0.0703084227157961	Root	Actinobacteria	Actinobacteria	Actinomycetales	Micrococcaceae	Rothia
OTU_97.34545	-0.403466925069968	0.219677636964594	-0.391141114575083	-0.432749999374366	0.347958516435386	1.14866421856322	1.21313151647357	-0.658870292290173	-0.836566738730186	Supragingival_plaque	52	0.0683486954638386	Root	Proteobacteria	Betaproteobacteria	Burkholderiales	Burkholderiaceae	Lautropia
OTU_97.272	-0.341891795924953	-0.3354663473935	-0.175100397538542	-0.0663003500405634	1.23736481216408	-0.39887519553931	-0.40760117571867	0.497094542436772	0.0257277978597514	Saliva	53	0.0683214735268277	Root	Firmicutes	Clostridia	Clostridiales		NA
OTU_97.35063	0.543802725065345	0.461493925115762	-0.504954708415101	-0.891422332614232	0.328664835684353	1.05814887247352	1.10860546431958	-0.861972944931053	-0.974899088090564	Supragingival_plaque	54	0.0675771810422006	Root	Firmicutes	Clostridia	Clostridiales	Veillonellaceae	Veillonella
OTU_97.373	-0.229471970814179	-0.195505935284288	-0.38779800135778	-0.265745138460761	0.0488110458139414	0.17931461218888	0.114378181665942	-0.160400543835952	-0.357995919980202	Subgingival_plaque	55	0.0670583902985923	Root	Bacteroidetes	Bacteroidia	Bacteroidales	Prevotellaceae	Prevotella
OTU_97.24417	0.444826280194201	0.367040241913837	-0.187394018523278	-0.672921448492213	0.373237192769451	1.10428378301684	1.03455866850895	-0.869554508064883	-0.990981287770008	Subgingival_plaque	56	0.0647670467213461	Root	Firmicutes	Clostridia	Clostridiales	Veillonellaceae	Veillonella
OTU_97.14635	-0.0934385091116393	-0.301686840283638	-0.232941385219029	-0.0012983488378859	-0.449232782201146	-0.211378640244721	-0.214232801275979	-0.0522604199095757	0.0416851297416788	Tongue_dorsum	57	0.0637437971905841	Root	Firmicutes	Clostridia	Clostridiales	Lachnospiraceae	NA
OTU_97.6068	-0.120802557978087	-0.101865361575096	-0.0633338911065386	0.215019709358424	-0.270606248416309	-0.240685760505515	-0.386824484652008	0.217643022224624	0.217098845348481	Throat	58	0.0630643854908166	Root	Fusobacteria	Fusobacteria	Fusobacteriales	Fusobacteriaceae	Leptotrichia
OTU_97.84	-0.58860274163601	-0.674440661446529	-0.446319907842711	0.938452389059507	-0.391447432380869	-0.41507388860376	-0.399865964490595	0.942329577321255	1.11252770136979	Tongue_dorsum	59	0.0629417025077604	Root	Fusobacteria	Fusobacteria	Fusobacteriales	Fusobacteriaceae	Leptotrichia
OTU_97.230	-0.0918627879055868	-0.150140092536964	-0.235671596872121	-0.297899365193388	0.125337881768837	0.128454431877583	0.141092592651064	-0.160315592923723	-0.243664425740183	Supragingival_plaque	60	0.0618585162313014	Root	GN02	VC12-cl04			NA
OTU_97.29	0.114440865057401	-0.0999344254095666	0.202585451342504	-0.23099202188627	-0.114319381179679	-0.143126772385919	-0.307426175109725	0.000498677502588067	-0.418186247390797	Hard_palate	61	0.0582383427775163	Root	Proteobacteria	Betaproteobacteria	Burkholderiales	NA	NA
OTU_97.18866	-0.0897336014934337	-0.209165393629643	-0.331904245790536	-0.232831002463676	-0.076085276356171	0.0895569662166831	0.13125629903624	-0.190237413871235	-0.281003177953395	Supragingival_plaque	62	0.0575673914275993	Root	SR1				NA
OTU_97.40817	-0.137115508079647	-0.395391178110422	-0.0974778191394816	-0.0283641737265062	-0.380759715710165	-0.405648639742473	-0.393406611153797	0.0416306061884783	1.37816431890263	Tongue_dorsum	63	0.0567592898760154	Root	Actinobacteria	Actinobacteria	Actinomycetales	Actinomycetaceae	Actinomyces
OTU_97.55	-0.382688258053829	-0.353394880008839	-0.65360687326876	0.117116728244949	0.484532182539159	1.0581854901752	0.909095579878754	-0.384158695495886	-0.559876869305092	Subgingival_plaque	64	0.0564517449647302	Root	Proteobacteria	Epsilonproteobacteria	Campylobacterales	Campylobacteraceae	Campylobacter
OTU_97.36932	-0.300797390216342	-0.376552965118361	0.72084355249653	0.884794966495487	-0.425713195866672	-0.857117483575138	-0.941978348054821	0.885923784917016	1.02600277676043	Tongue_dorsum	65	0.0560265199581901	Root	Firmicutes	Bacilli	Lactobacillales	Streptococcaceae	Streptococcus
OTU_97.15355	0.0784800231781953	-0.2372920505398	-0.0480971458870664	-0.00748661437161462	-0.247164244931327	-0.470022505757801	-0.265327994432092	-0.0646967427189315	0.149211574757217	Tongue_dorsum	66	0.0556708309563761	Root	Firmicutes	Bacilli	Lactobacillales	Streptococcaceae	Streptococcus
OTU_97.35191	-0.0695686679921438	-0.318930346410955	-0.142241341050961	-0.0132523483999983	-0.271853627334409	-0.304326075936871	-0.420912428040277	-0.0139970330855554	1.33041354066738	Tongue_dorsum	67	0.0554636901810314	Root	Firmicutes	Bacilli	Lactobacillales	Streptococcaceae	Streptococcus
OTU_97.16107	-0.0986243828883364	-0.1304784512638	0.51409765115253	0.760942032265088	-0.329593110875365	-0.775098572139437	-0.743467268415681	0.594191992166911	0.941686113185066	Tongue_dorsum	68	0.054343138572559	Root	Firmicutes	Bacilli	Lactobacillales	Streptococcaceae	Streptococcus
OTU_97.23930	-0.289506285640035	-0.39276476164449	-0.187972591182719	-0.0701953647869014	1.31257108304138	-0.468150829368754	-0.438452661688425	0.0148069353234377	-0.0742018699783905	Saliva	69	0.0537669759154141	Root	Firmicutes	Clostridia	Clostridiales	Veillonellaceae	Selenomonas
OTU_97.81	0.0962762119659378	0.122786953986509	-0.133481620035742	-0.0890860203084186	0.0284362945852336	0.0898584094866135	0.118562540684792	-0.10684758557629	-0.194708169588026	Buccal_mucosa	70	0.0513202264210227	Root	Proteobacteria	Betaproteobacteria	Neisseriales	Neisseriaceae	NA
OTU_97.19116	-0.252683629056409	-0.250148678150952	-0.135757739980604	0.0816976072113851	-0.354209116216169	-0.197804923311548	-0.212979959657682	0.00408193666587451	0.106677261263121	Tongue_dorsum	71	0.050307107638982	Root	Fusobacteria	Fusobacteria	Fusobacteriales	Fusobacteriaceae	Leptotrichia
OTU_97.16	0.142543217313692	0.479513796156011	0.012661841713473	-0.400733688525137	0.179972791200821	0.711537887543819	1.03587279584482	-0.455356512302223	-0.722355747496771	Supragingival_plaque	72	0.0499372243930221	Root	Proteobacteria	Betaproteobacteria	Neisseriales	Neisseriaceae	Neisseria
OTU_97.39	-0.295118737666931	0.0699108499694938	-0.0696928409167479	-0.626359106722532	0.399821967501798	1.13096737698063	1.35161644423194	-0.829249722928492	-0.862958815471062	Supragingival_plaque	73	0.0492931285919954	Root	Proteobacteria	Betaproteobacteria	Neisseriales	Neisseriaceae	Neisseria
OTU_97.14321	-0.350455867862131	-0.499110954103915	-0.162647815276242	0.0154276203278143	-0.635318789949452	-0.453422622620509	-0.445529631052825	1.09802080306324	0.20589642791384	Throat	74	0.0491076397337274	Root	Firmicutes	Clostridia	Clostridiales	Lachnospiraceae	NA
OTU_97.15741	-0.43881412654729	-0.30721819534346	0.784502639678472	0.0687553074465331	-0.408872073124034	-0.746448789589774	-0.73545090473428	-0.0430364878902388	1.16945937727608	Tongue_dorsum	75	0.0486768175420241	Root	Firmicutes	Bacilli	Lactobacillales	Streptococcaceae	Streptococcus
OTU_97.380	-0.239114315175826	-0.502059476338028	-0.267951917761981	-0.0230269018271507	1.20273622273466	-0.266071110160488	-0.41062763263518	0.139357711464781	-0.103825813305131	Saliva	76	0.0474831977442778	Root	Firmicutes	Clostridia	Clostridiales	Veillonellaceae	Selenomonas
OTU_97.40	0.0878828225422121	-0.273870838375482	-0.132280902066467	-0.263251270354391	-0.154010500548644	-0.16334683553214	-0.246306915578842	-0.0651297015980053	-0.328981169367536	Attached_Keratinized_gingiva	77	0.0463489779132926	Root	Proteobacteria	Betaproteobacteria	Burkholderiales	Burkholderiaceae	Ralstonia
OTU_97.1148	-0.353503765748513	-0.423811543925525	-0.195982876214653	0.0228558932265427	1.19447120333254	-0.427283367306438	-0.53705291548215	0.142785026148106	-0.0163938772476814	Saliva	78	0.0458048023764471	Root	Firmicutes	Clostridia	Clostridiales	Veillonellaceae	Selenomonas
OTU_97.23719	-0.106972608774143	-0.20176925542124	-0.0821315118461033	-0.00743844913091734	-0.345906975331692	-0.156428206224179	-0.209340515119188	0.0153714578836935	0.092306062220461	Tongue_dorsum	79	0.0457090150239256	Root	Fusobacteria	Fusobacteria	Fusobacteriales	Fusobacteriaceae	Leptotrichia
OTU_97.134	-0.565524037949974	-0.141914708180378	0.327669286025275	0.110845266452272	-0.216793623583864	-0.666401842668284	-0.757667668089477	0.76273204950891	1.3035528891105	Tongue_dorsum	80	0.0440638714844111	Root	Firmicutes	Bacilli	Lactobacillales	Streptococcaceae	Streptococcus
OTU_97.923	-0.100555695988026	-0.356066919378413	-0.144656105325427	-0.211053972316081	-0.221498950635286	-0.304490698696494	-0.441291824358983	-0.00397307985889674	1.33082541336768	Tongue_dorsum	81	0.042850250732368	Root	Firmicutes	Bacilli	Lactobacillales	Streptococcaceae	Streptococcus
OTU_97.28486	-0.249245537315332	0.0124218829714693	0.395803164865557	-0.194810309422933	-0.331260993783564	-0.554034563692261	-0.535572628901688	0.0106417373420767	0.476585037227932	Tongue_dorsum	82	0.0426275073904861	Root	Actinobacteria	Actinobacteria	Actinomycetales	Micrococcaceae	Rothia
OTU_97.6055	-0.517502458837483	-0.401268307925888	-0.18526272642043	0.646632525198608	-0.376018323307448	-0.225146614358834	-0.188804763083468	0.137958055250594	0.196713156457904	Palatine_Tonsils	83	0.0423270348187135	Root	Firmicutes	Clostridia	Clostridiales	Lachnospiraceae	NA
OTU_97.271	-0.676280348050501	-0.469241125874729	0.102100889641	0.693133596904547	1.30567105066964	-0.84805844455765	-0.94692361720097	1.08518198597663	0.786368884512729	Saliva	84	0.0408349523325904	Root	Firmicutes	Clostridia	Clostridiales	Veillonellaceae	Selenomonas
OTU_97.39185	-0.327073007349951	-0.341022736435363	0.251327902836467	-0.00645421682373045	-0.36886646816556	-0.537849317336741	-0.583832566404432	-0.159030199975187	1.04846993686506	Tongue_dorsum	85	0.0408314252506006	Root	Firmicutes	Bacilli	Lactobacillales	Streptococcaceae	Streptococcus
OTU_97.3377	-0.0522396126125449	-0.301225989191643	-0.164400972963559	-0.0766282705992062	-0.246126671112038	-0.190397652435725	-0.208359477329403	-0.0697444574975402	0.12881184326233	Tongue_dorsum	86	0.0399039517146041	Root	Firmicutes	Bacilli	Lactobacillales	Streptococcaceae	Streptococcus
OTU_97.304	-0.349723963407007	-0.266154055353634	-0.475915414347465	-0.158447395188015	0.169594026502311	0.0912498663193761	0.0855639425648132	-0.343331853839675	-0.429104951890375	Saliva	87	0.039646681775219	Root	Bacteroidetes	Bacteroidia	Bacteroidales	Prevotellaceae	Prevotella
OTU_97.34071	-0.119279775082931	-0.207505312013882	0.589429515101177	0.8540647041485	-0.455228805469787	-0.784175609710338	-0.711631409501027	0.562165145200002	0.727004706660892	Palatine_Tonsils	88	0.0395531087874987	Root	Firmicutes	Bacilli	Lactobacillales	Streptococcaceae	Streptococcus
OTU_97.23030	-0.416363227497484	-0.326483436469792	0.592837917145745	0.718047061760591	-0.26454189790386	-0.761760539044185	-0.806324066808127	0.826120705239087	1.09789214056967	Tongue_dorsum	89	0.0389818976268358	Root	Firmicutes	Bacilli	Lactobacillales	Streptococcaceae	Streptococcus
OTU_97.37315	-0.096743171628127	-0.253079301718343	0.498602000826642	0.657895489490279	-0.158186407927705	-0.451746062609087	-0.794302688481563	0.698498582215266	1.20939314873775	Tongue_dorsum	90	0.0384585231869009	Root	Firmicutes	Bacilli	Lactobacillales	Streptococcaceae	Streptococcus
OTU_97.74	-1.03355592196186	-0.0795234564314067	0.3029742800971	0.575116161789389	-0.0939955050492296	0.109491460554029	0.0185427878160834	0.659197084430844	0.714872116454226	Tongue_dorsum	91	0.0378049870189564	Root	Firmicutes	Clostridia	Clostridiales	Lachnospiraceae	NA
OTU_97.1702	0.00962690841039487	-0.0911409437996117	-0.0898451958922709	-0.0311899175440118	-0.221224500486735	-0.277132957073195	-0.335385277646014	0.0498512339163334	0.232394193962288	Tongue_dorsum	92	0.0366263567774695	Root	Firmicutes	Bacilli	Lactobacillales	Streptococcaceae	Streptococcus
OTU_97.31589	-0.165909281392532	-0.311295661579319	-0.109616460166993	-0.00122852694556057	-0.273842500290108	-0.303594780984044	-0.383240146136807	0.15475837268693	0.768087826757164	Tongue_dorsum	93	0.0364913813842853	Root	Actinobacteria	Actinobacteria	Actinomycetales	Actinomycetaceae	Actinomyces
OTU_97.26	-0.134046352904972	-0.0798008285819611	0.215754419587605	0.315050444336178	-0.215656353032771	-0.48542252995698	-0.55525305987044	0.526713493021989	1.16076568518678	Tongue_dorsum	94	0.0359245508476702	Root	Firmicutes	Bacilli	Lactobacillales	Streptococcaceae	Streptococcus
OTU_97.22122	0.0519313281765462	-0.274655208404359	-0.172844298282753	-0.0716096642917603	-0.265602191958647	-0.235298764332344	-0.189145660836913	-0.0903079017773099	0.101015128072093	Tongue_dorsum	95	0.0359183432179566	Root	Proteobacteria	Betaproteobacteria	Neisseriales	Neisseriaceae	Neisseria
OTU_97.133	-0.313420290996917	-0.215332860930131	-0.414258733310077	-0.116111391927141	0.164754870732832	0.88932122959866	-0.0767966794869101	-0.215918314097805	-0.485706665095643	Subgingival_plaque	96	0.0358118492962493	Root	Bacteroidetes	Bacteroidia	Bacteroidales	Prevotellaceae	Prevotella
OTU_97.37382	-0.138275680190889	-0.227419915904049	-0.297678533155474	-0.41136477834013	0.0173892884538584	0.158280212521066	0.0835366694695647	-0.3259120720617	-0.278271100534563	Subgingival_plaque	97	0.0352171089967761	Root	TM7	TM7-3	EW055		NA
OTU_97.20033	-0.379506553984056	0.338865481793078	0.748873713846717	0.814848959710327	-0.202837498558148	-1.09984622904826	-1.0927309809971	0.706017550812025	0.929663136284302	Tongue_dorsum	98	0.0351821115835636	Root	Firmicutes	Bacilli	Lactobacillales	Streptococcaceae	Streptococcus
OTU_97.37799	-0.368226705557312	-0.144152909654662	0.112061978630275	-0.00115450574563766	-0.206126825445993	-0.516046952207632	-0.501011173002165	0.082624706077073	1.23300670576823	Tongue_dorsum	99	0.035023870055488	Root	Firmicutes	Bacilli	Lactobacillales	Streptococcaceae	Streptococcus
OTU_97.43310	0.046991229260491	-0.129588964786549	-0.25453322606936	-0.173554682761354	-0.0398136555279606	0.122730607297668	0.0436236879307001	-0.1587644185213	-0.165634009605479	Subgingival_plaque	100	0.0349826969236302	Root	Bacteroidetes	Bacteroidia	Bacteroidales	Prevotellaceae	Prevotella
OTU_97.26065	-0.0130964201687577	-0.298194593875654	-0.131599908572566	-0.0074979160899842	-0.287822487438064	-0.225678060846874	-0.339221945621789	-0.051536707807545	0.149436823061949	Tongue_dorsum	101	0.034208800135753	Root	Proteobacteria	Betaproteobacteria	Neisseriales	Neisseriaceae	Neisseria
OTU_97.38552	-0.221982691119611	-0.024865253351105	-0.325834155759257	-0.324092241425795	-0.0248619864923454	1.04366763938834	1.32599439675522	-0.227751694677224	-0.525012040725868	Supragingival_plaque	102	0.0338575675609844	Root	Proteobacteria	Betaproteobacteria	Burkholderiales	Burkholderiaceae	Lautropia
OTU_97.16469	0.106751448983203	-0.170878137106984	-0.0935005676475502	-0.0821846019698293	-0.314368671302006	-0.107992223046584	-0.107052750538224	-0.0561858324227092	0.0947264029111132	Attached_Keratinized_gingiva	103	0.0333687656935254	Root	Actinobacteria	Actinobacteria	Actinomycetales	Actinomycetaceae	Actinomyces
OTU_97.2310	-0.0886257919627886	-0.233418270090081	-0.142260360095523	-0.0430836986402031	-0.235827291807017	-0.244362984855742	-0.381384540357043	-0.00927920902540724	0.249616179310127	Tongue_dorsum	104	0.0332237296499914	Root	Proteobacteria	Betaproteobacteria	Neisseriales	Neisseriaceae	Neisseria
OTU_97.2065	-0.251033622607931	-0.525907071243748	-0.262976169539748	-0.0399784168421907	1.36633969347265	-0.504686067453272	-0.550267778094038	0.623452295326028	-0.05213145256783	Saliva	105	0.0331060149939638	Root	Firmicutes	Clostridia	Clostridiales	Veillonellaceae	Selenomonas
OTU_97.212	-0.0150102043864875	-0.153502148122962	-0.233196644657746	-0.206912950481112	0.0307500921836197	0.170890847592358	0.0938057123940935	-0.131779707169884	-0.200776010826099	Subgingival_plaque	106	0.0325259718739069	Root	TM7	TM7-3	EW055		NA
OTU_97.9259	-0.0888231942902502	-0.233135944301183	-0.135584302087959	-0.0387722895570043	-0.380238971646688	-0.232452836227691	-0.243385999233939	0.0937057663557888	0.0391062545650037	Throat	107	0.0320743544840131	Root	Firmicutes	Clostridia	Clostridiales	Lachnospiraceae	NA
OTU_97.173	-0.10150002026512	-0.218681332853141	-0.418586665991265	-0.440139658237495	-0.0254876869959754	0.195290075432601	1.25471617497859	-0.414769119467315	-0.388628010425266	Supragingival_plaque	108	0.0319381710972995	Root	Firmicutes	Clostridia	Clostridiales	Veillonellaceae	Selenomonas
OTU_97.30456	0.0739573049905253	-0.176968669384206	-0.0749664658318351	-0.0208873524393498	-0.231232225802478	-0.189198579358073	-0.358310397433191	0.091799250080701	0.091086189616145	Throat	109	0.0316892334966857	Root	Actinobacteria	Actinobacteria	Actinomycetales	Actinomycetaceae	Actinomyces
OTU_97.18746	-0.276587627809633	-0.211570965696982	-0.601162888844391	-0.454895968103779	0.0154988708460919	1.22544767952966	1.43054620449006	-0.488574382812745	-0.476712987021789	Supragingival_plaque	110	0.0311936296317038	Root	Proteobacteria	Betaproteobacteria	Burkholderiales	Burkholderiaceae	Lautropia
OTU_97.27766	-0.276107497186104	-0.241349314204532	0.492919058586026	0.0875347411310163	-0.193301468251795	-0.483872385529839	-0.704021651275344	0.550211351020791	1.19022211102787	Tongue_dorsum	111	0.031158103259193	Root	Firmicutes	Bacilli	Lactobacillales	Streptococcaceae	Streptococcus
OTU_97.5097	0.043314637361034	0.12741131111895	-0.341031537660172	-0.672863059330156	0.301045376861491	1.08546393842955	1.13512950825587	-0.739586549614671	-0.738277901697827	Supragingival_plaque	112	0.0307486481977112	Root	Firmicutes	Clostridia	Clostridiales	Veillonellaceae	Veillonella
OTU_97.28051	-0.550350998472334	-0.358696636710112	0.41860537999813	0.665246849853863	-0.192025807909454	-0.814259196606204	-0.935367150998297	0.968088917694943	1.28519379607946	Tongue_dorsum	113	0.0304500067955661	Root	Firmicutes	Bacilli	Lactobacillales	Streptococcaceae	Streptococcus
OTU_97.26759	-0.550165691945436	-0.0690734636281505	0.737071726527562	0.803079414857647	-0.0998965794384013	-1.09149921242625	-1.07212154181871	0.826953327401032	1.03779655813763	Tongue_dorsum	114	0.0294781770211899	Root	Firmicutes	Bacilli	Lactobacillales	Streptococcaceae	Streptococcus
OTU_97.42593	-0.0121675080353167	-0.263673043597468	-0.167874732333152	-0.0465831082928266	-0.347495785337092	-0.176705695798972	-0.18404465856244	-0.0866969152373321	0.0200315117130524	Tongue_dorsum	115	0.0293376259320713	Root	Actinobacteria	Actinobacteria	Actinomycetales	Actinomycetaceae	Actinomyces
OTU_97.33887	0.124028723231892	0.00644639223659314	-0.607741938315341	-0.463711227597881	-0.063917587402331	0.953002786071474	1.15282902254617	-0.536425849070389	-0.484464072823607	Supragingival_plaque	116	0.0288966502824028	Root	Firmicutes	Clostridia	Clostridiales	Veillonellaceae	Veillonella
OTU_97.6784	-0.600031342027799	-0.0757825568197247	0.707636207533461	-0.00110612199403649	-0.21611186087438	-0.716080443346335	-0.864145525721569	0.114452223865659	1.09734607629174	Tongue_dorsum	117	0.0288661140159466	Root	Firmicutes	Bacilli	Lactobacillales	Carnobacteriaceae	Granulicatella
OTU_97.22570	0.0935667039660571	-0.22772417789838	-0.139909380622716	-0.00797134897348608	-0.263167348058677	-0.160843580980809	-0.297654509038362	0.0488360235692744	0.0816731361620558	Attached_Keratinized_gingiva	118	0.0288276513149371	Root	Actinobacteria	Actinobacteria	Actinomycetales	Actinomycetaceae	Actinomyces
OTU_97.1471	-0.394475904354629	-0.331145686308628	-0.0190317418038149	-0.239716955406784	-0.387864874814445	-0.470787921463451	-0.452961830817622	-0.0674191533628404	1.26699707968785	Tongue_dorsum	119	0.0286897172999723	Root	Firmicutes	Bacilli	Lactobacillales	Carnobacteriaceae	Granulicatella
OTU_97.13228	-0.248816755358062	-0.0169344275234298	-0.312311250814953	-0.327836234233944	0.0606985206052183	0.917650923628661	1.32613026389358	-0.470561594827472	-0.519181666460537	Supragingival_plaque	120	0.0286005045987082	Root	Proteobacteria	Betaproteobacteria	Burkholderiales	Burkholderiaceae	Lautropia
OTU_97.64	-0.574631390949472	-0.0667781888219863	-0.0962786663434507	-0.0613897344577406	0.297283670029555	1.05086593763306	-0.00214127156942232	-0.120404015013865	-0.652480619216603	Subgingival_plaque	121	0.0283199811727587	Root	Bacteroidetes	Bacteroidia	Bacteroidales	Prevotellaceae	Prevotella
OTU_97.29921	-0.101281795075215	-0.247985313945253	-0.146418480246608	-0.134183382642499	-0.276257799224641	-0.234903786516097	-0.175732953126675	-0.0575162366828461	0.158165401259722	Tongue_dorsum	122	0.0276455536182474	Root	Proteobacteria	Betaproteobacteria	Neisseriales	Neisseriaceae	Neisseria
OTU_97.15427	0.380635589357784	0.503241627634039	-0.735139295304913	-0.677719118549023	0.260341641245863	1.0554233177368	1.07851941245062	-0.722256679630395	-0.865543354990435	Supragingival_plaque	123	0.0272715497263062	Root	Firmicutes	Clostridia	Clostridiales	Veillonellaceae	Veillonella
OTU_97.2459	-0.109902765868863	-0.348166194886458	-0.222132079678625	-0.0824876731931883	-0.217808632049109	-0.318462109933166	-0.295686851477787	-0.179196892294957	1.41221082969555	Tongue_dorsum	124	0.0271187180072209	Root	Bacteroidetes	Bacteroidia	Bacteroidales	Prevotellaceae	Prevotella
OTU_97.96	-0.0109974950671835	-0.104432891980236	-0.10299011574905	-0.0278596136130942	-0.221402040081053	-0.26482343825671	-0.30252238073764	0.0245580057632093	0.243938500551458	Tongue_dorsum	125	0.0270905559987468	Root	Firmicutes	Bacilli	Lactobacillales	Streptococcaceae	Streptococcus
OTU_97.17514	-0.441037615802167	-0.176253034862878	-0.0503566941816542	0.855163447218437	-0.306181241427306	-0.505979541308346	-0.505839482904868	0.179471383897719	0.789200679486153	Palatine_Tonsils	126	0.0265549582192108	Root	Fusobacteria	Fusobacteria	Fusobacteriales	Fusobacteriaceae	Leptotrichia
OTU_97.33988	-0.721809408494194	0.549741785235603	0.777484315530208	0.573739853461978	0.0693410897361538	-1.08739634484865	-1.02568987140098	0.670604015714645	1.01819086671013	Tongue_dorsum	127	0.026069314428178	Root	Actinobacteria	Actinobacteria	Actinomycetales	Micrococcaceae	Rothia
OTU_97.34560	-0.352913574797827	-0.450120830428615	-0.176342033994157	-0.00121771422452673	-0.322384164007918	-0.513991310805797	-0.539432870276808	0.00894830839897865	0.991470634329287	Tongue_dorsum	128	0.0260524440857746	Root	Proteobacteria	Betaproteobacteria	Neisseriales	Neisseriaceae	Neisseria
OTU_97.35888	-0.106503886282043	-0.255613911139032	-0.0895163567452288	-0.0294729216964538	-0.272854928803419	-0.198487497757986	-0.237164422043244	-0.171004748546049	0.350706422143357	Tongue_dorsum	129	0.0255384190013879	Root	Firmicutes	Bacilli	Lactobacillales	Streptococcaceae	Streptococcus
OTU_97.4255	-0.0116303342403992	-0.252032348638764	-0.120133536474489	-0.086249121350251	-0.339324894925165	-0.191283334395614	-0.175919414889921	-0.0684438049528353	0.0863248604806991	Tongue_dorsum	130	0.0254638274371944	Root	Firmicutes	Bacilli	Lactobacillales	Streptococcaceae	Streptococcus
OTU_97.41713	-0.16678908323908	-0.394237267426511	-0.131502650340125	0.0236644022579939	-0.530878874293584	-0.451378989251406	-0.527384198618442	0.89866259987297	0.0350513115544221	Throat	131	0.0249758027686937	Root	Firmicutes	Clostridia	Clostridiales	Lachnospiraceae	NA
OTU_97.3676	0.183555015734285	0.44724916639804	-0.0607457580795534	-0.614486558860731	0.0829497593317137	0.672131004264095	0.955716836895191	-0.488412078426042	-0.73025270903011	Supragingival_plaque	132	0.0249590302998544	Root	Proteobacteria	Betaproteobacteria	Neisseriales	Neisseriaceae	Neisseria
OTU_97.37868	0.163737240261574	0.239443888248299	-0.63854456928025	-0.701499650344695	0.194278584103861	1.18926827206376	1.14625420039876	-0.66744159507669	-0.727054104525643	Subgingival_plaque	133	0.0249307301105858	Root	Firmicutes	Clostridia	Clostridiales	Veillonellaceae	Veillonella
OTU_97.19608	-0.0363660173741678	-0.15528751002866	-0.105048008347023	-0.0442227790445991	-0.242062277553307	-0.341466572801304	-0.310879940172498	-0.0450037323813771	0.157253045484745	Tongue_dorsum	134	0.0235240785376362	Root	Actinobacteria	Actinobacteria	Actinomycetales	Actinomycetaceae	Actinomyces
OTU_97.6493	-0.24674928063631	-0.372558778821905	-0.122032850480506	0.0846335587787485	-0.208514760295549	-0.505003445940147	-0.469490587081453	0.0154157393063066	0.596939889570453	Tongue_dorsum	135	0.0234392489544285	Root	Firmicutes	Bacilli	Lactobacillales	Streptococcaceae	Streptococcus
OTU_97.34921	-0.451430074733955	-0.087403997480261	0.9226272899499	-0.297200772065468	-0.509717152042021	-0.716321857204118	-0.740646387452828	0.505827738009755	1.08595527471817	Tongue_dorsum	136	0.0233719802531633	Root	Actinobacteria	Actinobacteria	Actinomycetales	Micrococcaceae	Rothia
OTU_97.38475	-0.161547106360813	-0.214568730605819	0.233401946559038	0.359027117097925	-0.20953454285636	-0.525761242879355	-0.534788307623475	0.319880499126424	1.19816612315599	Tongue_dorsum	137	0.022844704521326	Root	Firmicutes	Bacilli	Lactobacillales	Streptococcaceae	Streptococcus
OTU_97.789	-0.0869528688116768	0.341331350743381	-0.158889539620706	-0.487705884042445	0.0257151801171667	0.769662149768422	1.146164050691	-0.37687892266899	-0.805913080804643	Supragingival_plaque	138	0.0224227377127116	Root	Proteobacteria	Betaproteobacteria	Neisseriales	Neisseriaceae	Neisseria
OTU_97.36993	0.104144327444502	-0.157327464564064	-0.116126889877709	-0.0446896882863309	-0.259859698830908	-0.0752992243762061	-0.0875419520319227	0.0184563756603502	0.0556929821448696	Attached_Keratinized_gingiva	139	0.0218764649606345	Root	Actinobacteria	Actinobacteria	Actinomycetales	Actinomycetaceae	Actinomyces
OTU_97.34249	-0.163449570642268	-0.0772938900948607	0.249068476009087	-0.241054295503457	-0.402009273951584	-0.513307021041948	-0.507589553577007	-0.162616689894249	1.01670195729673	Tongue_dorsum	140	0.0218011945381637	Root	Actinobacteria	Actinobacteria	Actinomycetales	Micrococcaceae	Rothia
OTU_97.3597	-0.467951905369753	0.276146513187044	0.795993722243779	0.723717447801781	0.0598874130237539	-1.16314154023855	-1.20464657367401	0.779723893051329	0.828452697249069	Tongue_dorsum	141	0.0216163477724505	Root	Firmicutes	Bacilli	Lactobacillales	Streptococcaceae	Streptococcus
OTU_97.34529	-0.0179830425691157	-0.371025283685962	-0.236033423763823	-0.171265186459974	0.723696388695778	-0.235241490175068	-0.238612748883846	-0.0506772856548743	-0.0289818371242457	Saliva	142	0.0213125867945583	Root	TM7	TM7-3	CW040		NA
OTU_97.16520	-0.206881088300856	-0.250917800810008	-0.116176338462422	0.128209784409926	-0.276177167485688	-0.437878781900022	-0.347137756086151	0.282597424330444	0.089279438828551	Throat	143	0.0212683095656929	Root	Fusobacteria	Fusobacteria	Fusobacteriales	Fusobacteriaceae	Leptotrichia
OTU_97.18924	-0.620792245668865	-0.0707019466636063	0.742639482106708	0.749117250668905	-0.0906972441768488	-1.03197173022078	-1.07354317524407	0.868456022050109	0.999448213364682	Tongue_dorsum	144	0.0210333675176509	Root	Firmicutes	Bacilli	Lactobacillales	Streptococcaceae	Streptococcus
OTU_97.19414	-0.290689176366471	-0.413886774010878	-0.20768752696367	-0.00627116068395459	1.34077369807008	-0.488740430360335	-0.504583064804016	0.665475310090708	-0.00235483096605249	Saliva	145	0.0207611212289044	Root	Firmicutes	Clostridia	Clostridiales	Veillonellaceae	Selenomonas
OTU_97.35470	-0.11727285915981	-0.261549356246213	-0.0851077043854272	-0.0624170580904202	-0.200869630110647	-0.290109267733662	-0.343427917955149	-0.0541183128260385	0.241500791702436	Tongue_dorsum	146	0.0204604420777011	Root	Firmicutes	Bacilli	Lactobacillales	Streptococcaceae	Streptococcus
OTU_97.19411	0.146085301994488	0.16168509360427	-0.703049361822596	-0.649099879782333	-0.0636158632181101	1.04475673751835	1.25305048996386	-0.63908096698656	-0.703299028977362	Supragingival_plaque	147	0.0203439682394326	Root	Firmicutes	Clostridia	Clostridiales	Veillonellaceae	Veillonella
OTU_97.27551	-0.0883048298325004	-0.297279873616522	-0.130508534104955	0.0254136468504481	-0.261636975169816	-0.318981261936049	-0.300949017009784	0.0763157507595355	0.213017467089296	Tongue_dorsum	148	0.0203343391741196	Root	Actinobacteria	Actinobacteria	Actinomycetales	Actinomycetaceae	Actinomyces
OTU_97.7053	0.190736757956212	0.130259921105923	-0.520371653650913	-0.643369121302594	-0.0585185390619619	1.22350377139921	1.02174423719978	-0.711584388095183	-0.762224662694602	Subgingival_plaque	149	0.0203049905328904	Root	Firmicutes	Clostridia	Clostridiales	Veillonellaceae	Veillonella
OTU_97.24124	-0.452449741599272	0.306989243148653	0.893807353840727	-0.00621607477583169	-0.451566573620834	-0.897873988248366	-0.877767758537876	0.644268787727233	1.13807111381629	Tongue_dorsum	150	0.0193177598151277	Root	Actinobacteria	Actinobacteria	Actinomycetales	Micrococcaceae	Rothia
OTU_97.30309	-0.26705442271713	0.0788407232336411	0.853676036364222	-0.20268458000368	-0.415729487848959	-0.651660611393515	-0.581540305995582	-0.0863243585418957	0.210111058999977	Hard_palate	151	0.0186950434940548	Root	Actinobacteria	Actinobacteria	Actinomycetales	Micrococcaceae	Rothia
OTU_97.34404	-0.0519833056064082	-0.195906078264256	-0.156697013169648	-0.0560112180097144	-0.300035976895041	-0.166500396637569	-0.149756201476815	0.0865116772822618	0.0193262361959799	Throat	152	0.0179799731032341	Root	Firmicutes	Clostridia	Clostridiales	Lachnospiraceae	NA
OTU_97.1398	-0.389827953477881	-0.0809589247727559	-0.547022733855587	-0.504035689506075	-0.0292954774676969	1.3561087526699	1.47068409079662	-0.548841457598695	-0.662103695862268	Supragingival_plaque	153	0.017757190566172	Root	Proteobacteria	Betaproteobacteria	Burkholderiales	Burkholderiaceae	Lautropia
OTU_97.11783	5.25425419633188e-05	-0.0213808051687575	-0.213726255908873	-0.143359085008233	-0.00611427315116943	-0.0922442119876472	0.00720729062958456	-0.0805963057392411	-0.130987609794355	Supragingival_plaque	154	0.0177281537353148	Root	TM7	TM7-3	CW040		NA
OTU_97.40962	-0.322916508878575	0.00406358852573562	0.663296697611473	-0.429069471659624	-0.403087949972034	-0.544723043556561	-0.53918822953514	-0.163238219666804	1.22852136578168	Tongue_dorsum	155	0.017518660007057	Root	Actinobacteria	Actinobacteria	Actinomycetales	Micrococcaceae	Rothia
OTU_97.34663	-0.601173743599959	0.189931524553878	0.926644854796377	0.430618481675749	-0.167461791846835	-0.975228476986071	-0.99232613758645	0.284007493890633	1.11333107000965	Tongue_dorsum	156	0.0169833958323932	Root	Actinobacteria	Actinobacteria	Actinomycetales	Micrococcaceae	Rothia
OTU_97.34122	-0.0609874640418372	-0.33828865492954	-0.0934477809866631	0.0273969170920874	-0.355000933131675	-0.440932709868084	-0.452728484598467	0.0718260929281062	0.0461498005034079	Throat	157	0.0166088470541473	Root	Firmicutes	Bacilli	Lactobacillales	Streptococcaceae	Streptococcus
OTU_97.35586	-0.0735959028766258	-0.32833979505617	-0.14019899234595	-0.00134975357771429	-0.396281163018499	-0.197944710769953	-0.188377397860049	-0.0169873388490122	0.0218238520822036	Tongue_dorsum	158	0.0165931710044889	Root	Fusobacteria	Fusobacteria	Fusobacteriales	Fusobacteriaceae	Leptotrichia
OTU_97.16215	-0.384763515422498	-0.607439971564924	-0.425610312892218	-0.178445235714024	1.22876970532509	-0.516361001990621	-0.514286177022351	0.241619700832668	0.0153146593447091	Saliva	159	0.0160871130609676	Root	Proteobacteria	Epsilonproteobacteria	Campylobacterales	Campylobacteraceae	Campylobacter
OTU_97.34838	-0.0861261119743838	-0.337253599437958	-0.142440283983505	-0.0922670650303936	-0.366286175325776	-0.239412516949418	-0.28220185096383	0.0859283155139937	0.0397522712307166	Throat	160	0.0159981603763703	Root	Firmicutes	Clostridia	Clostridiales	Lachnospiraceae	NA
OTU_97.142	-0.184339094494793	-0.217541342787082	-0.189680401314611	-0.0384330221662252	0.164562820968794	-0.0772329741986929	-0.0173311837478673	-0.127643426098666	-0.0638555146945052	Saliva	161	0.0158656881243334	Root	SR1				NA
OTU_97.42501	-0.0905311093387524	-0.346398670530187	-0.151139091700493	-0.177350937854539	-0.293806909215586	-0.29691394528338	-0.284054106551156	-0.0676496913446176	0.0516289531537136	Tongue_dorsum	162	0.0146013328030458	Root	Actinobacteria	Actinobacteria	Actinomycetales	Actinomycetaceae	Actinomyces
OTU_97.37360	-0.377995087191424	-0.175939275274698	-0.298765652597585	-0.450127166065518	-0.00379796831879845	1.14696271747879	1.42572182470432	-0.519484875864106	-0.628231391847134	Supragingival_plaque	163	0.0140506521794305	Root	Proteobacteria	Betaproteobacteria	Burkholderiales	Burkholderiaceae	Lautropia
OTU_97.31235	-0.0677871642676343	0.376153411932107	0.744826664316088	0.804793542019628	0.0127548470924383	-1.26441684140799	-1.37677428917422	0.674028629911838	0.863255988691496	Tongue_dorsum	164	0.0140132138141604	Root	Firmicutes	Bacilli	Lactobacillales	Streptococcaceae	Streptococcus
OTU_97.37438	-0.422595040158858	-0.083042227061518	0.195864780915271	0.807375356121722	-0.195402740187139	-0.60939526484831	-0.708278758783498	0.973771890259868	0.756168016834054	Throat	165	0.0139686500372039	Root	Fusobacteria	Fusobacteria	Fusobacteriales	Fusobacteriaceae	Leptotrichia
OTU_97.2787	-0.412222061935592	-0.471253493964893	-0.217309485863695	0.0826369089700035	-0.448909631404333	-0.45934941344936	-0.413263294180409	0.863760389381523	0.0355984073820948	Throat	166	0.0138290863563468	Root	Fusobacteria	Fusobacteria	Fusobacteriales	Fusobacteriaceae	Leptotrichia
OTU_97.14935	-0.175557884237205	-0.340870466870629	-0.224205953651525	-0.0597457853691839	0.199502394532928	-0.37046785753534	-0.375900382383096	-0.00371917330593762	-0.0736733454119709	Saliva	167	0.0138136858028071	Root	Firmicutes	Clostridia	Clostridiales	Veillonellaceae	Selenomonas
OTU_97.33019	0.0291581717880152	-0.181468679971517	-0.150961002363715	-0.0712458621555005	-0.305214497614686	-0.101425418010637	-0.162659094220399	0.0177738872668756	0.0323026587564217	Tongue_dorsum	168	0.0135787521326171	Root	Fusobacteria	Fusobacteria	Fusobacteriales	Fusobacteriaceae	Leptotrichia
OTU_97.1548	0.348616498213164	-0.138288474991191	-0.169470002295629	-0.0881743559677156	-0.314182686915887	0.100688097036772	0.0665063421463771	-0.00532980695304381	0.0256925074210195	Attached_Keratinized_gingiva	169	0.0134752117086104	Root	Fusobacteria	Fusobacteria	Fusobacteriales	Fusobacteriaceae	Leptotrichia
OTU_97.41157	-0.169318806352427	-0.10875223598037	0.0852314990603014	-0.308008314010475	-0.38171300386304	-0.336462293466953	-0.372237855140538	-0.158438690789334	0.0408300309164934	Hard_palate	170	0.0121008685827232	Root	Actinobacteria	Actinobacteria	Actinomycetales	Micrococcaceae	Rothia
OTU_97.10995	-0.225871821986338	-0.289675155528395	-0.148935164375959	-0.00731834658147435	-0.388504990308103	-0.285562262485715	-0.150560109678202	-0.198451719661619	0.033356651648587	Tongue_dorsum	171	0.0120166768978466	Root	Firmicutes	Clostridia	Clostridiales	Lachnospiraceae	NA
OTU_97.2910	-0.304945757610322	-0.376387601095346	-0.122874219975016	-0.142784288074142	-0.371645938426129	-0.548839209674294	-0.577073833177122	0.0664047506021884	1.1077902268242	Tongue_dorsum	172	0.0118538147051255	Root	Firmicutes	Bacilli	Lactobacillales	Carnobacteriaceae	Granulicatella
OTU_97.19244	-0.0974119369788858	-0.205579796000247	-0.0810018221655954	-0.00733613591357482	-0.257341071839681	-0.543896720114945	-0.428662408713185	0.041272117695794	0.0770629734353773	Tongue_dorsum	173	0.0114205521074905	Root	Firmicutes	Bacilli	Lactobacillales	Streptococcaceae	Streptococcus
OTU_97.41127	-0.31355191494682	0.218663535999831	0.921805928616888	0.135453612876515	-0.390444423437505	-0.87964360125186	-0.873375424193923	0.559250247829433	1.0799683139547	Tongue_dorsum	174	0.0111955734668398	Root	Actinobacteria	Actinobacteria	Actinomycetales	Micrococcaceae	Rothia
OTU_97.168	0.102147693313428	-0.109477221483305	-0.223913217692151	-0.102614753070246	-0.0462878520824432	0.0971954115762929	0.0924335269781953	-0.109237454064689	-0.0907170744634229	Attached_Keratinized_gingiva	175	0.0106643988584605	Root	Bacteroidetes	Bacteroidia	Bacteroidales	Prevotellaceae	Prevotella
OTU_97.41112	-0.261348713282524	-0.370981240021095	-0.413520433037992	-0.118919384141376	-0.42621155383473	-0.290523071061556	-0.428394423325228	0.164038364752514	0.0494851294717582	Throat	176	0.0100575850815193	Root	Firmicutes	Clostridia	Clostridiales	Lachnospiraceae	Moryella
OTU_97.35228	-0.10054099977536	-0.345440158724096	-0.293871545581049	-0.299766394913517	-0.337362039363779	-0.286591399224038	-0.227931055342353	-0.297318422316613	1.18555459706066	Tongue_dorsum	177	0.00962310756520402	Root	Firmicutes	Bacilli	Lactobacillales	Streptococcaceae	Streptococcus
OTU_97.33968	-0.186310138506418	-0.640375318934738	-0.60973402024825	-0.423115871603318	0.46259308815711	1.20835916195008	1.25510822432579	-0.505956600142254	-0.701349976475744	Supragingival_plaque	178	0.00900873711653802	Root	Proteobacteria	Epsilonproteobacteria	Campylobacterales	Campylobacteraceae	Campylobacter
OTU_97.5401	-0.11075366576234	-0.375517299383329	-0.260359741487599	-0.0459402738141484	0.190051573771505	-0.244530393077416	-0.2989057235187	0.000547478416187786	-0.0607907633784082	Saliva	179	0.00893733778501961	Root	Firmicutes	Clostridia	Clostridiales	Veillonellaceae	Selenomonas
OTU_97.24785	-0.671992529881394	-0.626862467601338	0.29978786467797	0.123026176869425	1.23810862119356	-0.836986146801594	-0.958520990309733	0.919667734552264	0.935746954059864	Saliva	180	0.00863265521528107	Root	TM7	TM7-3	EW055		NA
OTU_97.15181	-0.107693774745669	-0.301191176369159	-0.0846514661656417	-0.00697440787895672	-0.346003817666305	-0.394448655325901	-0.509391325483784	-0.0689964285620038	0.987930445383076	Tongue_dorsum	181	0.00850844238239652	Root	Firmicutes	Bacilli	Lactobacillales	Streptococcaceae	Streptococcus
OTU_97.11226	-0.143146849587321	-0.158567656293534	-0.0874960970603132	-0.00126995196074602	-0.196421613073717	-0.328134473730087	-0.340021243306105	0.0293795316048813	1.06305976453698	Tongue_dorsum	182	0.00805509096799082	Root	Firmicutes	Bacilli	Lactobacillales	Streptococcaceae	Streptococcus
OTU_97.65	-0.604853519839649	-0.0654583025272044	0.317365887553595	0.682595446125952	-0.168521106054472	-0.599329687939744	-0.851989685880556	0.996643396367769	0.798041147615371	Throat	183	0.00714289771760922	Root	Firmicutes	Clostridia	Clostridiales	Lachnospiraceae	NA
OTU_97.42331	-1.16404895736734	-0.0776029290569037	0.494848726470793	0.740117404457895	0.00664995489167107	-0.244322324426133	-0.572898328376693	0.904959992947478	0.828877467483212	Throat	184	0.00572916363535761	Root	Firmicutes	Clostridia	Clostridiales	Lachnospiraceae	NA
OTU_97.76	-0.522516453896067	-0.157214429398285	-0.683865877174924	-0.773338289928656	0.277912381435696	1.61370883973248	1.3103778898414	-0.749293716714974	-0.839610797340433	Subgingival_plaque	185	0.00468920284293317	Root	Proteobacteria	Epsilonproteobacteria	Campylobacterales	Campylobacteraceae	Campylobacter
OTU_97.14075	-0.0919364441495007	-0.298748081118973	-0.221901276728781	-0.0492057624691247	-0.200213387018124	-0.233801353890003	-0.310843699409742	-0.099798195601325	0.2464686363098	Tongue_dorsum	186	0.00434417103572182	Root	Bacteroidetes	Bacteroidia	Bacteroidales	Prevotellaceae	Prevotella
OTU_97.9674	0.0282893780648068	-0.252060675343073	-0.152329168489966	-0.0977498207413898	-0.317941551019755	-0.237732384531496	-0.193168858652912	0.0910344057799563	0.0520354821206521	Throat	187	0.0043166784216259	Root	Fusobacteria	Fusobacteria	Fusobacteriales	Fusobacteriaceae	Leptotrichia
OTU_97.15479	-0.452764328277983	-0.0824911061998127	-0.429539059597139	-0.542189664040269	-0.0642566959976951	1.48219067270998	1.48040553029991	-0.604051804603972	-0.714041098026243	Subgingival_plaque	188	0.00407229534007735	Root	Proteobacteria	Betaproteobacteria	Burkholderiales	Burkholderiaceae	Lautropia
OTU_97.2366	-0.476667428510452	-0.233340972360784	0.366908612215691	-0.0675091233169335	-0.278941999144839	-0.545535885755963	-0.445349641664571	0.00378698156236625	1.03329661274128	Tongue_dorsum	189	0.00332048543677028	Root	Firmicutes	Bacilli	Lactobacillales	Carnobacteriaceae	Granulicatella
OTU_97.22604	-0.543542356837708	-0.501386572711527	0.438534864793134	0.235540147452487	-0.157626801117865	-0.742274186760611	-0.744767929813404	0.852401224284721	1.34485319086241	Tongue_dorsum	190	0.00306403414161743	Root	Firmicutes	Bacilli	Lactobacillales	Streptococcaceae	Streptococcus
OTU_97.38907	-0.0276638129688202	-0.233000737156874	-0.161880427104395	-0.0970024198248254	-0.324397524148605	-0.206613189811717	-0.231015136230836	-0.149606822193195	0.116649696000323	Tongue_dorsum	191	0.00261381558858847	Root	Firmicutes	Bacilli	Lactobacillales	Streptococcaceae	Streptococcus
OTU_97.34275	-0.0433658725748788	-0.410097526164938	-0.0991782952285001	-0.0468981537734547	-0.316980650353049	-0.333889510614697	-0.324291067642255	0.0298180874823583	0.0781528847612836	Tongue_dorsum	192	0.00161697702074071	Root	Firmicutes	Bacilli	Lactobacillales	Streptococcaceae	Streptococcus
OTU_97.37579	-0.452138007176447	-0.195748509382742	0.180333815821421	0.0258567665333636	-0.203226718232091	-0.622224472496047	-0.507510525171392	-0.0690994994178594	1.17195273431032	Tongue_dorsum	193	0.00150993759934798	Root	Firmicutes	Bacilli	Lactobacillales	Carnobacteriaceae	Granulicatella
OTU_97.29747	-0.662925283914413	0.0651217599219165	0.88861545306784	0.567185513104262	0.118917452688815	-0.940632185658428	-0.915656507233159	0.727174192361447	1.10767772215999	Tongue_dorsum	194	0.00137803998755942	Root	Actinobacteria	Actinobacteria	Actinomycetales	Micrococcaceae	Rothia
OTU_97.35853	-0.110704507609585	-0.295113193681058	-0.156199035536536	-0.00737336737168022	-0.329851756280306	-0.289901189760043	-0.457189583390597	0.0152369672790657	0.146954511369418	Tongue_dorsum	195	0.000966877140085144	Root	Firmicutes	Bacilli	Lactobacillales	Streptococcaceae	Streptococcus
OTU_97.2482	-0.537326892357894	-0.485173115459038	-0.0581898990514007	0.510994911539328	-0.376389383945046	-0.507173805286881	-0.490975911673004	1.15200629064231	0.088000887532169	Throat	196	0.000691016685078174	Root	Fusobacteria	Fusobacteria	Fusobacteriales	Fusobacteriaceae	Leptotrichia
OTU_97.24214	0.371796216940642	-0.148641921632868	-0.208116146961108	-0.103360941932798	-0.3324523106842	0.107840327294631	0.0874940564472	-0.00596327691772214	0.00584301473162284	Attached_Keratinized_gingiva	197	0.000487245312324897	Root	Fusobacteria	Fusobacteria	Fusobacteriales	Fusobacteriaceae	Leptotrichia
OTU_97.20741	-0.271954707104758	-0.20981275968051	-0.209981319114348	0.306270053755747	-0.369739274344011	-0.292147692661777	-0.30042733473997	0.135585595571886	0.143526053228566	Palatine_Tonsils	198	0.000308071221893032	Root	Firmicutes	Clostridia	Clostridiales	Lachnospiraceae	NA
OTU_97.36189	-0.929588169225518	0.0704841713767292	0.652570290891245	0.650074963433183	0.222449660980728	-0.672798364423255	-0.742874774338671	0.660817251996427	1.00624520785764	Tongue_dorsum	199	0.000155325797650824	Root	Firmicutes	Bacilli	Lactobacillales	Carnobacteriaceae	Granulicatella
OTU_97.317	-0.240681951382126	-0.434191864576859	-0.490628533799809	-0.435728001619566	-0.0507240751447534	0.238805573849206	0.112151729277448	-0.271211768810785	-0.517670974090761	Subgingival_plaque	200	4.18781796978416e-05	Root	Firmicutes	Clostridia	Clostridiales	Veillonellaceae	Selenomonas
