# Supplementary material for: MixMC: A Multivariate Statistical Framework to Gain Insight into Microbial Communities
Source: PLoS One. 2016 Aug 11;11(8):e0160169. doi: 10.1371/journal.pone.0160169 (PMC4981383; doi:10.1371/journal.pone.0160169)
Supplement: S1 File — Contribution of selected OTU for each sPLS-DA component. (ZIP) [file pone.0160169.s014.zip › Contribution/Oral-TSS-CLR/Oral-list-comp5.csv]

	Attached_Keratinized_gingiva	Buccal_mucosa	Hard_palate	Palatine_Tonsils	Saliva	Subgingival_plaque	Supragingival_plaque	Throat	Tongue_dorsum	GroupContrib	Sort	Importance	Rank1	Phylum	Class	Order	Family	Genus
OTU_97.254	-0.251880909135167	-0.252533786925697	-0.369846422727099	-0.120687261361826	-0.341781769980038	1.53783669046602	-0.0283274150453842	-0.17332351551351	-0.369060889611394	Subgingival_plaque	1	0.353933084808028	Root	Firmicutes	Clostridia	Clostridiales	NA	NA
OTU_97.6536	-0.121829186941641	-0.142487551026644	-0.464738318331684	-0.0796335684892489	-0.155060430228102	0.208011108168313	-0.0950530751500277	-0.241956579907783	-0.363019172965879	Subgingival_plaque	2	0.308654946467249	Root	Bacteroidetes	Bacteroidia	Bacteroidales	Prevotellaceae	Prevotella
OTU_97.37800	-0.0151437825288721	-0.150719355109116	-0.237171606508292	-0.041516544529988	-0.151032547985124	0.0905447230753843	-0.0595392873257432	-0.0176726998126656	-0.121377496947956	Subgingival_plaque	3	0.291405983087858	Root	Fusobacteria	Fusobacteria	Fusobacteriales	Fusobacteriaceae	Fusobacterium
OTU_97.39365	-0.203968605706339	-0.336860853943541	-0.437599905457023	-0.122364981410519	-0.189057355215622	0.0855005685897521	-0.14408464290495	-0.188568735454944	-0.397382256779531	Subgingival_plaque	4	0.270266396039427	Root	Fusobacteria	Fusobacteria	Fusobacteriales	Fusobacteriaceae	Fusobacterium
OTU_97.23837	-0.0379390749639756	-0.230275159269499	-0.392756761518929	-0.167395465297153	-0.233797555315303	1.06844472640386	0.00642725504559297	-0.211023790007756	-0.368009121607229	Subgingival_plaque	5	0.26654626908373	Root	Fusobacteria	Fusobacteria	Fusobacteriales	Fusobacteriaceae	Fusobacterium
OTU_97.33802	0.101298108635204	-0.21111700759539	-0.312579524824383	-0.104588137295715	-0.183703811398225	0.109151781567554	-0.00327226893516422	-0.0626281150815038	-0.146496616797221	Subgingival_plaque	6	0.255374995463202	Root	Fusobacteria	Fusobacteria	Fusobacteriales	Fusobacteriaceae	Fusobacterium
OTU_97.22140	-0.197079890389642	-0.252950461583275	-0.458378741839179	-0.200824561767466	-0.134028480290962	1.9046308222067	0.0062157356544364	-0.363876968497454	-0.362906502129898	Subgingival_plaque	7	0.236704141066253	Root	Fusobacteria	Fusobacteria	Fusobacteriales	Fusobacteriaceae	Fusobacterium
OTU_97.42	-0.291704038274507	-0.237079828841805	-0.394529243322332	-0.327520961391488	-0.165856017149555	1.67974861758225	0.0100350961573836	-0.332496678328443	-0.533021406951905	Subgingival_plaque	8	0.216719579501293	Root	Fusobacteria	Fusobacteria	Fusobacteriales	Fusobacteriaceae	Fusobacterium
OTU_97.16098	-0.133179069772351	-0.336588240515334	-0.402284489829802	-0.094397972764186	-0.212158542015133	0.122827559427742	-0.0912516342966744	-0.174012660903982	-0.273857051293496	Subgingival_plaque	9	0.186226206039574	Root	Tenericutes	Erysipelotrichi	Erysipelotrichales	Erysipelotrichaceae	Bulleidia
OTU_97.29953	-0.0156547299992386	-0.319211273726354	-0.411364089012214	-0.251125645660797	-0.39885567246066	0.132009318398819	0.014108957972427	-0.247124572566942	-0.313063096994736	Subgingival_plaque	10	0.154339273009169	Root	Fusobacteria	Fusobacteria	Fusobacteriales	Fusobacteriaceae	Fusobacterium
OTU_97.64	-0.574631390949472	-0.0667781888219863	-0.0962786663434507	-0.0613897344577406	0.297283670029555	1.05086593763306	-0.00214127156942232	-0.120404015013865	-0.652480619216603	Subgingival_plaque	11	0.153485375416024	Root	Bacteroidetes	Bacteroidia	Bacteroidales	Prevotellaceae	Prevotella
OTU_97.8449	-0.0110189976599624	-0.245136803630336	-0.320976895252415	-0.232368385944492	-0.249141938907714	0.228860032895382	0.0388729678802959	-0.243654676017081	-0.319923149790046	Subgingival_plaque	12	0.152477150370277	Root	Fusobacteria	Fusobacteria	Fusobacteriales	Fusobacteriaceae	Fusobacterium
OTU_97.6564	-0.267317033912517	-0.346687469532469	-0.397775240122921	-0.212723849176991	-0.189077661893568	1.7592885727812	0.0581265735176051	-0.315614597821089	-0.382517936576505	Subgingival_plaque	13	0.151143591396778	Root	Fusobacteria	Fusobacteria	Fusobacteriales	Fusobacteriaceae	Fusobacterium
OTU_97.18198	-0.131191463067996	-0.231090270023319	-0.395163026412649	-0.141099380451394	-0.291566143230112	1.79354225658011	0.0307669849868558	-0.355645981310534	-0.355681709460847	Subgingival_plaque	14	0.145227146544814	Root	Fusobacteria	Fusobacteria	Fusobacteriales	Fusobacteriaceae	Fusobacterium
OTU_97.54	-0.47103553863028	-0.078099359762393	-0.548575266400147	-0.109992782120014	-0.0636216359011968	1.35948521077218	0.0972820267270104	-0.537850730964152	-0.625261788772365	Subgingival_plaque	15	0.144060985744978	Root	Fusobacteria	Fusobacteria	Fusobacteriales	Fusobacteriaceae	Fusobacterium
OTU_97.38332	0.00999238411713096	-0.297060953117603	-0.393596748771183	-0.193953642498949	-0.244922559161506	0.132496589766747	0.0074469731013897	-0.207112031983397	-0.302410971110186	Subgingival_plaque	16	0.139569364906077	Root	Fusobacteria	Fusobacteria	Fusobacteriales	Fusobacteriaceae	Fusobacterium
OTU_97.18544	-0.255972210775382	-0.0961539227847452	-0.332633820578163	-0.0779466134271826	-0.0481347372710653	0.155552091654662	-0.00238973582751761	-0.303690268345649	-0.373477863486098	Subgingival_plaque	17	0.13359218494624	Root	Bacteroidetes	Bacteroidia	Bacteroidales	Prevotellaceae	Prevotella
OTU_97.1214	-0.114882383010056	-0.377171405712179	-0.452640286164917	-0.159122093433916	-0.184883019973335	0.130796036490594	-0.0868659375956597	-0.201439898100614	-0.371861010766525	Subgingival_plaque	18	0.125192379239561	Root	Firmicutes	Clostridia	Clostridiales	Veillonellaceae	Selenomonas
OTU_97.38440	-0.012360395394256	-0.267852962513929	-0.305409386153172	-0.0916631646400286	-0.247771249312251	0.0958062165346769	0.074407271724603	-0.157606132366072	-0.130234378599748	Subgingival_plaque	19	0.121822907958344	Root	Fusobacteria	Fusobacteria	Fusobacteriales	Fusobacteriaceae	Fusobacterium
OTU_97.16768	-0.327199994235933	-0.266665299422562	-0.538008889267473	-0.186616100372717	-0.369788085097303	1.61671032726912	0.0817924400337187	-0.459125085723593	-0.433219989479399	Subgingival_plaque	20	0.121139601761571	Root	Fusobacteria	Fusobacteria	Fusobacteriales	Fusobacteriaceae	Fusobacterium
OTU_97.7471	-0.149089299613402	-0.228836407933627	-0.321372058298153	-0.0961229512734123	-0.0783149303755292	0.0977013074915478	-0.157140804852181	-0.215477070034175	-0.398259773527559	Subgingival_plaque	21	0.12013444680346	Root	Bacteroidetes	Bacteroidia	Bacteroidales	Prevotellaceae	Prevotella
OTU_97.3283	-0.124800604540547	-0.36252874793065	-0.392606444275452	-0.138421310127643	-0.25090165136639	0.153811864664652	0.00372667074590157	-0.159986358103579	-0.244911485717296	Subgingival_plaque	22	0.119634316623398	Root	Spirochaetes	Spirochaetes	Spirochaetales	Spirochaetaceae	Treponema
OTU_97.25411	-0.247972477773913	-0.275602132592369	-0.434169083077817	-0.314691718297162	-0.20594854555287	1.76882863869994	0.0758803854742265	-0.353450197818674	-0.41883482712661	Subgingival_plaque	23	0.112808453539933	Root	Fusobacteria	Fusobacteria	Fusobacteriales	Fusobacteriaceae	Fusobacterium
OTU_97.6337	-0.348105973441121	-0.118619781359433	-0.0755375505152791	-0.00627184805234806	-0.0254680585132018	0.127942993959164	-0.00191213079962895	-0.20142697660493	-0.375622808609099	Subgingival_plaque	24	0.105044969897693	Root	Bacteroidetes	Bacteroidia	Bacteroidales	Prevotellaceae	Prevotella
OTU_97.10266	-0.109322585324884	-0.246643495207438	-0.405494309503681	-0.135531706484628	-0.182397215367911	0.116368126450999	-0.00271533894591796	-0.343123881264174	-0.327109514415561	Subgingival_plaque	25	0.0992744724791683	Root	Bacteroidetes	Bacteroidia	Bacteroidales	Prevotellaceae	Prevotella
OTU_97.24425	-0.331108164883492	-0.169341591370071	-0.398854031304349	-0.317416196686568	-0.148504322047112	1.47537479998488	0.0467621680566744	-0.336177789608915	-0.516858109879	Subgingival_plaque	26	0.0968407684829413	Root	Fusobacteria	Fusobacteria	Fusobacteriales	Fusobacteriaceae	Fusobacterium
OTU_97.32501	-0.0948242223047035	-0.245402958643356	-0.398446809326693	-0.236575186592029	-0.220861678019806	1.55726955378459	0.0517398330110262	-0.276563987280753	-0.336647981797378	Subgingival_plaque	27	0.0919561626725074	Root	Fusobacteria	Fusobacteria	Fusobacteriales	Fusobacteriaceae	Fusobacterium
OTU_97.164	-0.280955326523111	-0.313479320304704	-0.372961476112807	-0.155300463145172	-0.311553611173407	1.36352464895142	0.0745438081816328	-0.165006271452151	-0.343239038192784	Subgingival_plaque	28	0.0889045591839866	Root	Spirochaetes	Spirochaetes	Spirochaetales	Spirochaetaceae	Treponema
OTU_97.37123	-0.145281887519686	-0.290563047634618	-0.431045355750862	-0.328351085272922	-0.0278513457624362	0.171125596086138	-0.181106555709006	-0.341752872047192	-0.330555641215748	Subgingival_plaque	29	0.0817162703556417	Root	Bacteroidetes	Bacteroidia	Bacteroidales	Prevotellaceae	Prevotella
OTU_97.22574	-0.189220570901789	-0.296758211459477	-0.450646246396691	-0.247322829633276	-0.131055227558651	1.05755590044603	-0.232297711531421	-0.289856199321819	-0.291400432135318	Subgingival_plaque	30	0.0793204998084933	Root	Firmicutes	Clostridia	Clostridiales	Veillonellaceae	Dialister
OTU_97.18808	5.38769600308481e-05	-0.251344407287624	-0.249891104152877	-0.238774712005069	-0.0857945948697703	0.195285310021935	0.0406363866930397	-0.186283324124141	-0.260220616860478	Subgingival_plaque	31	0.0787264812636365	Root	Fusobacteria	Fusobacteria	Fusobacteriales	Fusobacteriaceae	Fusobacterium
OTU_97.133	-0.313420290996917	-0.215332860930131	-0.414258733310077	-0.116111391927141	0.164754870732832	0.88932122959866	-0.0767966794869101	-0.215918314097805	-0.485706665095643	Subgingival_plaque	32	0.0732379462619361	Root	Bacteroidetes	Bacteroidia	Bacteroidales	Prevotellaceae	Prevotella
OTU_97.120	-0.185333488378664	-0.133324890865785	-0.359382318205233	-0.0859751503387349	0.0308260595654676	0.0718904603046541	-0.0858253839626259	-0.117608444582418	-0.314115536039135	Subgingival_plaque	33	0.0728484447261092	Root	Bacteroidetes	Bacteroidia	Bacteroidales	Porphyromonadaceae	Porphyromonas
OTU_97.10593	-0.314723570392678	-0.270378467034127	-0.48117439908387	-0.215971651081087	-0.18063736843337	1.43412894756593	0.0829313547701383	-0.366710256117175	-0.529638984929086	Subgingival_plaque	34	0.0597668925537773	Root	Fusobacteria	Fusobacteria	Fusobacteriales	Fusobacteriaceae	Fusobacterium
OTU_97.37487	-0.0879660049844991	-0.36473721764486	-0.699023269228762	-0.164176234041205	-0.0927799626477237	1.37184965432166	0.0864298304728097	-0.514691933086952	-0.586510664915437	Subgingival_plaque	35	0.0562495585713215	Root	Fusobacteria	Fusobacteria	Fusobacteriales	Fusobacteriaceae	Fusobacterium
OTU_97.22626	-0.578526374073279	-0.399198015387336	-0.392683440825486	0.509994151454277	-0.14583965488406	1.02033758291801	0.120227943481861	-0.131070021345024	-0.313426395016581	Subgingival_plaque	36	0.0491042301429064	Root	Firmicutes	Clostridia	Clostridiales	Lachnospiraceae	Catonella
OTU_97.18778	-0.290388669528672	-0.261511898480954	-0.610785041641725	-0.301957311650766	-0.174713695486895	1.66102690343442	0.0712969995270843	-0.439703164793923	-0.491624937559929	Subgingival_plaque	37	0.0348506605626117	Root	Fusobacteria	Fusobacteria	Fusobacteriales	Fusobacteriaceae	Fusobacterium
OTU_97.28627	-0.0552943847992244	-0.261358545000157	-0.375391855710503	-0.245008575485744	-0.27007118594895	1.43252236255495	0.0368393876213007	-0.230908251800489	-0.277905700343359	Subgingival_plaque	38	0.0342002374666002	Root	Fusobacteria	Fusobacteria	Fusobacteriales	Fusobacteriaceae	Fusobacterium
OTU_97.2619	0.193759819728998	-0.185278046397363	-0.209982407268353	-0.118437114403964	-0.26048023398295	0.114482128100287	0.0505384022899202	-0.219602130902014	-0.133140058278848	Attached_Keratinized_gingiva	39	0.0159993723776554	Root	Fusobacteria	Fusobacteria	Fusobacteriales	Fusobacteriaceae	Fusobacterium
OTU_97.42610	-0.157090274689581	-0.341108662368367	-0.223285244004863	-0.187123437657346	-0.138871420270529	0.0903517407037311	-0.018874931252487	-0.234387678876714	-0.335211859311776	Subgingival_plaque	40	0.00262753950737393	Root	Bacteroidetes	Bacteroidia	Bacteroidales	Prevotellaceae	Prevotella
