# Supplementary material for: MixMC: A Multivariate Statistical Framework to Gain Insight into Microbial Communities
Source: PLoS One. 2016 Aug 11;11(8):e0160169. doi: 10.1371/journal.pone.0160169 (PMC4981383; doi:10.1371/journal.pone.0160169)
Supplement: S1 File — Contribution of selected OTU for each sPLS-DA component. (ZIP) [file pone.0160169.s014.zip › Contribution/Oral-TSS-CLR/Oral-list-comp6.csv]

	Attached_Keratinized_gingiva	Buccal_mucosa	Hard_palate	Palatine_Tonsils	Saliva	Subgingival_plaque	Supragingival_plaque	Throat	Tongue_dorsum	GroupContrib	Sort	Importance	Rank1	Phylum	Class	Order	Family	Genus
OTU_97.29645	0.0669416937974782	0.338130248639838	-0.281744419350732	-0.0782561799146868	-0.278034969890054	-0.23191677284665	-0.264562504346675	-0.143144590532425	-0.207011581816224	Buccal_mucosa	1	0.256448696570846	Root	Firmicutes	Bacilli	Lactobacillales	Streptococcaceae	Streptococcus
OTU_97.27880	-0.112193462949266	1.46351929845288	-0.30532865555672	-0.0656070982077052	-0.264825838307151	-0.282014994984356	-0.403842543899355	-0.157866681391143	-0.306895607660893	Buccal_mucosa	2	0.242318483644716	Root	Firmicutes	Bacilli	Lactobacillales	Streptococcaceae	Streptococcus
OTU_97.26471	0.0696969920410077	1.25277512755065	-0.0949212153128675	0.278235506830617	-0.133443947568887	-0.680642252239783	-0.615130203080749	-0.0358030931584854	-0.34291956221607	Buccal_mucosa	3	0.227491378681052	Root	Firmicutes	Bacilli	Lactobacillales	Streptococcaceae	Streptococcus
OTU_97.37763	0.0260041234445847	1.40137553685469	-0.232547435635729	-0.0936273724401648	-0.213233754814988	-0.350730162089421	-0.300082901875403	-0.170593882937872	-0.196385493621292	Buccal_mucosa	4	0.219822153948102	Root	Firmicutes	Bacilli	Lactobacillales	Streptococcaceae	Streptococcus
OTU_97.23265	-0.0123686019017222	1.28907667858664	-0.129811998824516	0.0736358652813573	-0.184238192127755	-0.464826313907981	-0.472382243267703	-0.0366572996979663	-0.267196521186451	Buccal_mucosa	5	0.215662710627491	Root	Firmicutes	Bacilli	Lactobacillales	Streptococcaceae	Streptococcus
OTU_97.1078	0.170899689120559	0.0439038941595853	-0.213691758197452	-0.0682169060176604	-0.276138716591716	-0.000792257633661505	-0.00632167459531825	-0.0600178542925859	-0.0980904020599198	Attached_Keratinized_gingiva	6	0.209536925499045	Root	Firmicutes	Bacilli	Lactobacillales	Streptococcaceae	Streptococcus
OTU_97.32090	0.102625283968066	0.187883933581252	-0.192086206323142	-0.0862200815459463	-0.246001422889314	-0.16187151226045	-0.184829527197278	-0.0870666390317552	-0.222669013817379	Buccal_mucosa	7	0.196852530078888	Root	Firmicutes	Bacilli	Lactobacillales	Streptococcaceae	Streptococcus
OTU_97.38483	0.0380009506071626	1.41177511512363	-0.0243032107093666	-0.00599388486352221	-0.182179405271508	-0.521994879644071	-0.504640890736942	0.000473854370511329	-0.324850535280592	Buccal_mucosa	8	0.18470964273542	Root	Firmicutes	Bacilli	Lactobacillales	Streptococcaceae	Streptococcus
OTU_97.37480	0.146787830631822	0.0933596167239298	-0.208270454390898	-0.102958100093106	-0.162357859251225	-0.100366698447891	-0.149838656316441	-0.0841999551154237	-0.215337598620074	Attached_Keratinized_gingiva	9	0.184056216806692	Root	Firmicutes	Bacilli	Lactobacillales	Streptococcaceae	Streptococcus
OTU_97.33434	-0.0645101881902883	1.18893616437158	-0.0556069186718788	0.260186600132963	-0.0763946181231686	-0.438611109011021	-0.673187923175692	0.217429171344702	-0.237002524986494	Buccal_mucosa	10	0.18165346203886	Root	Firmicutes	Bacilli	Lactobacillales	Streptococcaceae	Streptococcus
OTU_97.5160	0.185940919236058	0.112769587565499	-0.209759848729053	-0.158779436345154	-0.247710933504555	-0.0169655588318643	-0.0970537573275655	-0.175294342376131	-0.168356253882214	Attached_Keratinized_gingiva	11	0.180977720442862	Root	Firmicutes	Bacilli	Lactobacillales	Streptococcaceae	Streptococcus
OTU_97.24350	0.184156579901268	0.01088619401222	-0.210934790556643	-0.0951757984946124	-0.220810255827844	-0.0187651742784895	-0.026251981919202	-0.108346175907842	-0.14120964979166	Attached_Keratinized_gingiva	12	0.16422249152862	Root	Firmicutes	Bacilli	Lactobacillales	Streptococcaceae	Streptococcus
OTU_97.19358	-0.0144674758977393	0.906670985282296	-0.207104793055415	-0.0767163184410446	-0.278053120312145	-0.351112766444015	-0.313917996241244	-0.120224649981462	-0.202938176242581	Buccal_mucosa	13	0.162948866417788	Root	Firmicutes	Bacilli	Lactobacillales	Streptococcaceae	Streptococcus
OTU_97.38072	0.0577502404000262	1.39164626035047	-0.10929898660251	-0.0662306495433115	-0.267342829756105	-0.209492860966846	-0.252572313798383	-0.095036770595389	-0.237399956918506	Buccal_mucosa	14	0.158666646697471	Root	Firmicutes	Bacilli	Lactobacillales	Streptococcaceae	Streptococcus
OTU_97.37710	0.233653546473763	0.0644019587870602	-0.192316117575141	-0.0472851720058037	-0.190526912211396	0.0149035322701137	0.0155448843793022	-0.0642743235986141	-0.0520373229572317	Attached_Keratinized_gingiva	15	0.154016357632256	Root	Firmicutes	Bacilli	Lactobacillales	Streptococcaceae	Streptococcus
OTU_97.28920	-0.126620107055395	1.17720379882379	0.196944628694423	0.550964149946258	-0.137906288236908	-0.666809804910464	-0.644831620553343	0.190569709374713	-0.233817789510746	Buccal_mucosa	16	0.14900240019059	Root	Firmicutes	Bacilli	Lactobacillales	Streptococcaceae	Streptococcus
OTU_97.23170	-0.0765558773652397	1.36004057536591	-0.105560878211874	-0.0246255466175572	-0.268764217346564	-0.349448910857707	-0.453124223063466	-0.069263840721185	-0.40216324153381	Buccal_mucosa	17	0.147104538705206	Root	Firmicutes	Bacilli	Lactobacillales	Streptococcaceae	Streptococcus
OTU_97.137	0.357412676528982	-0.0906006364201594	-0.133384639590736	-0.139846297474148	-0.330360425464035	0.0903246454218192	0.0557323093722077	-0.13628100759488	-0.0434558907459681	Attached_Keratinized_gingiva	18	0.142231557344849	Root	Proteobacteria	Betaproteobacteria	Neisseriales	Neisseriaceae	Simonsiella
OTU_97.35883	0.0199007393167571	0.220889279764556	-0.192572651888541	-0.1001511155049	-0.317813256637016	-0.261662542627514	-0.311961722576571	-0.103241125089531	-0.235693325399927	Buccal_mucosa	19	0.138728568968978	Root	Firmicutes	Bacilli	Lactobacillales	Streptococcaceae	Streptococcus
OTU_97.37092	0.277752213688777	0.00105897888481811	-0.247021950787488	-0.0772163059296946	-0.248360152769461	-0.0748558801116192	-0.110964145055135	-0.136625885183442	-0.263413049927199	Attached_Keratinized_gingiva	20	0.137376818380841	Root	Bacteroidetes	Flavobacteria	Flavobacteriales	Flavobacteriaceae	NA
OTU_97.24456	0.348001583550094	0.00734378726355788	-0.217384964177338	-0.1149112729502	-0.318898517821682	0.0184988411485636	0.0192949122123319	-0.0958398073500404	-0.0645907395465374	Attached_Keratinized_gingiva	21	0.135657563666233	Root	Firmicutes	Bacilli	Lactobacillales	Streptococcaceae	Streptococcus
OTU_97.669	0.636709388373563	-0.205849343079355	-0.264837555697	-0.23859626243679	-0.416225545678481	0.182457418708828	0.134406208596386	-0.166425453701907	-0.106167196348708	Attached_Keratinized_gingiva	22	0.13224056772265	Root	Proteobacteria	Gammaproteobacteria	Pseudomonadales	Moraxellaceae	NA
OTU_97.355	0.285035955431119	-0.165638131380258	-0.0975325691311417	-0.195319593965871	-0.265304184590409	-0.0175741708234184	-0.06543271293331	-0.0745037517432504	-0.0491686309614418	Attached_Keratinized_gingiva	23	0.130141928637235	Root	Proteobacteria	Betaproteobacteria	Neisseriales	Neisseriaceae	Simonsiella
OTU_97.33764	-0.134086988984543	1.07236494818566	-0.16151337695425	-0.136900196666398	-0.293014524947208	-0.195764177613966	-0.194260473317274	-0.158757885282005	-0.485171556050816	Buccal_mucosa	24	0.119918816676228	Root	Firmicutes	Bacilli	Lactobacillales	Streptococcaceae	Streptococcus
OTU_97.32444	0.260019745949038	0.00667401654035546	-0.205308914131836	-0.0655408473310339	-0.197246143625789	0.0562234709069062	-0.00382833252765472	-0.0870989908235391	-0.0596020554748553	Attached_Keratinized_gingiva	25	0.115129650087347	Root	Firmicutes	Bacilli	Lactobacillales	Streptococcaceae	Streptococcus
OTU_97.203	0.425150412180196	0.0047008864209465	-0.303665416761086	-0.0696089519940758	-0.28822426111448	-0.256369490085649	-0.289004598637028	-0.184734538857125	-0.31855350205314	Attached_Keratinized_gingiva	26	0.105415130899268	Root	Bacteroidetes	Flavobacteria	Flavobacteriales	Flavobacteriaceae	NA
OTU_97.38884	-0.0395146452993228	1.19426634078995	0.206812550314859	0.0916330996665099	-0.221094797674391	-0.613282317646741	-0.632671994981231	0.0695091495024107	-0.239113025044684	Buccal_mucosa	27	0.104680097875989	Root	Firmicutes	Bacilli	Lactobacillales	Streptococcaceae	Streptococcus
OTU_97.29924	0.276780578245518	1.39515067386118	-0.102996603358321	-0.0547052197609165	-0.645564340938316	-0.288043340603379	-0.275132934177409	-0.298320438002291	-0.477650256488451	Buccal_mucosa	28	0.10446711507399	Root	Firmicutes	Bacilli	Gemellales	Gemellaceae	Gemella
OTU_97.6874	0.348386322774166	-0.0728776946665013	-0.131809785079531	-0.106388926739532	-0.301887253468729	0.0972795383607385	0.0639033215670877	-0.135420800327338	-0.0415204035958579	Attached_Keratinized_gingiva	29	0.104145629171493	Root	Proteobacteria	Betaproteobacteria	Neisseriales	Neisseriaceae	Simonsiella
OTU_97.34598	0.314421376020865	-0.0745612260508429	-0.339625661533212	-0.0904080682554566	-0.253963472144279	-0.110190977642056	-0.195764811706788	-0.121660143925183	-0.23915705109698	Attached_Keratinized_gingiva	30	0.100268728423099	Root	Bacteroidetes	Flavobacteria	Flavobacteriales	Flavobacteriaceae	NA
OTU_97.34521	0.279897938892169	1.17942642793125	-0.168360745949032	-0.248717400544208	-0.479071828545224	-0.264594732444114	-0.252399528357363	-0.17378335629101	-0.345584141084663	Buccal_mucosa	31	0.100252298261753	Root	Firmicutes	Bacilli	Gemellales	Gemellaceae	Gemella
OTU_97.38669	-0.11109532100229	0.198280539025318	-0.223589603978433	-0.242094582449021	-0.270409997379991	0.0727938577302038	0.108247662757423	-0.165281817769891	-0.398679809884235	Buccal_mucosa	32	0.0904418273982557	Root	Firmicutes	Bacilli	Lactobacillales	Streptococcaceae	Streptococcus
OTU_97.1408	0.523983957820579	-0.113857011229767	-0.215014612267325	-0.16200367167053	-0.398931967898797	0.150492338370857	0.10912084863348	-0.112474752887574	-0.0580412032320794	Attached_Keratinized_gingiva	33	0.0884549696359736	Root	Proteobacteria	Betaproteobacteria	Neisseriales	Neisseriaceae	Simonsiella
OTU_97.28312	0.241028598675159	0.0698976781335563	-0.190080630626065	-0.0781250440939016	-0.255263374913143	-0.0383570109736871	-0.0412818620248487	-0.0629462672494451	-0.0939368808205847	Attached_Keratinized_gingiva	34	0.0875443999486604	Root	Firmicutes	Bacilli	Lactobacillales	Streptococcaceae	Streptococcus
OTU_97.39237	1.38113377553086	0.404784218289635	0.90296493185876	-0.370911314495392	-0.544486457015464	-0.266630705733681	-0.444847516700202	-0.488324168971854	-0.762826998353049	Attached_Keratinized_gingiva	35	0.0849191307578495	Root	Firmicutes	Bacilli	Lactobacillales	Streptococcaceae	Streptococcus
OTU_97.538	0.285135194404167	-0.233632736581826	-0.10271040633172	-0.221053611223294	-0.270652597315089	-0.0779237239516749	-0.0787996431069823	-0.164681586017054	-0.0034930020209594	Attached_Keratinized_gingiva	36	0.0832083309165775	Root	Proteobacteria	Betaproteobacteria	Neisseriales	Neisseriaceae	Simonsiella
OTU_97.32816	0.20244723475054	0.0369879199833565	-0.232554568324504	-0.107295108999683	-0.179267986380892	-0.0180155139696126	-0.0386069602611025	-0.141774533407978	-0.144835042377752	Attached_Keratinized_gingiva	37	0.0794436759717568	Root	Firmicutes	Bacilli	Lactobacillales	Streptococcaceae	Streptococcus
OTU_97.80	0.0745078308778791	1.06122303500272	-0.40854878175617	-0.429807901623426	-0.440321661521395	0.137406764574993	0.708352427914572	-0.436053272903761	-0.538357407163655	Buccal_mucosa	38	0.0785037474484161	Root	Firmicutes	Bacilli	Lactobacillales	Streptococcaceae	Streptococcus
OTU_97.29902	0.234316282892999	0.0394546450802491	-0.184787145853523	-0.0613037605642982	-0.120979724559077	-0.0144937880181921	-0.0411816591853363	-0.0814682125159217	-0.0737324020285045	Attached_Keratinized_gingiva	39	0.0765316556410926	Root	Firmicutes	Bacilli	Lactobacillales	Streptococcaceae	Streptococcus
OTU_97.104	-0.136509011305152	-0.376704935089702	-0.29724097719946	-0.427230470117866	-0.431000660217816	1.78821931200719	1.88667059576598	-0.390874636971638	-0.369303027925421	Supragingival_plaque	40	0.0695507573974189	Root	Actinobacteria	Actinobacteria	Actinomycetales	Actinomycetaceae	Actinomyces
OTU_97.4872	0.18617662568367	0.948726425078714	-0.473945743520807	-0.421750026600133	-0.313226942223406	-0.103310553644828	0.1120681022289	-0.504526468954567	-0.608058309725538	Buccal_mucosa	41	0.0682283107175616	Root	Proteobacteria	Gammaproteobacteria	Pasteurellales	Pasteurellaceae	Haemophilus
OTU_97.29	0.114440865057401	-0.0999344254095666	0.202585451342504	-0.23099202188627	-0.114319381179679	-0.143126772385919	-0.307426175109725	0.000498677502588067	-0.418186247390797	Hard_palate	42	0.0672878790359689	Root	Proteobacteria	Betaproteobacteria	Burkholderiales	NA	NA
OTU_97.38641	0.173220833991039	0.0106110139797071	-0.20449189159378	-0.12913473154266	-0.197528491812931	-0.0169288729526685	-0.0366134436378201	-0.0577459759023563	-0.0920106211582301	Attached_Keratinized_gingiva	43	0.0663370476973236	Root	Firmicutes	Bacilli	Lactobacillales	Streptococcaceae	Streptococcus
OTU_97.4814	0.0980974125420513	0.0605358922444525	-0.215915854735113	-0.0584529647176264	-0.23989171186246	-0.104085449908062	-0.103179964161495	-0.204541545114279	-0.0493351881932358	Attached_Keratinized_gingiva	44	0.0589801603053702	Root	Bacteroidetes	Bacteroidia	Bacteroidales	Porphyromonadaceae	Porphyromonas
OTU_97.35072	1.74172695125183	-0.22535757727107	0.0644352646419107	-0.413074883251497	-0.491958374592918	-0.244417439030616	-0.285863631728054	-0.288178404775606	-0.411126834623236	Attached_Keratinized_gingiva	45	0.0587677962548231	Root	Firmicutes	Bacilli	Lactobacillales	Streptococcaceae	Streptococcus
OTU_97.36672	-0.272029803907182	-0.66723815835835	0.246974859597144	-0.0793260587035466	-0.127873721840811	-0.510358412948241	-0.563775629808711	0.027015242777366	0.709976272729636	Tongue_dorsum	46	0.0550187946724224	Root	Bacteroidetes	Bacteroidia	Bacteroidales	Prevotellaceae	Prevotella
OTU_97.9373	0.386374199240176	0.0491913668028223	-0.165852986910802	-0.167039640399795	-0.0877260087660183	-0.100694675717331	-0.0733431508484939	-0.157400214165999	-0.219404418760337	Attached_Keratinized_gingiva	47	0.0512152966610177	Root	Proteobacteria	Gammaproteobacteria	Pasteurellales	Pasteurellaceae	Haemophilus
OTU_97.27054	0.0168652456139939	-0.246512081100163	-0.234202709043124	-0.35886445297005	-0.229013961867919	0.189461522812258	0.131042794248419	-0.351256522135663	-0.289333829126156	Subgingival_plaque	48	0.0508305465515089	Root	Firmicutes	Clostridia	Clostridiales	Eubacteriaceae	Eubacterium
OTU_97.15291	0.0445067090458348	-0.325627220818105	-0.264082515230815	-0.311306194620073	-0.483447419720463	0.185427438323657	0.200331484023096	-0.268749222080623	-0.267885930884623	Supragingival_plaque	49	0.0488311206917727	Root	Actinobacteria	Actinobacteria	Actinomycetales	Actinomycetaceae	Actinomyces
OTU_97.131	0.308570756974191	0.064895989702957	-0.115578574160654	-0.058547497051988	-0.159949116422066	0.0463508338279569	-0.0228253774572492	-0.0515106203490396	-0.0820754018007254	Attached_Keratinized_gingiva	50	0.048524013017901	Root	Bacteroidetes	Flavobacteria	Flavobacteriales	Flavobacteriaceae	NA
OTU_97.2829	1.23805104759214	0.967688067425077	-0.187445979045641	-0.301337901167149	-0.53146241425093	-0.38212945654643	-0.454371692508782	-0.252048633902553	-0.538371765831399	Attached_Keratinized_gingiva	51	0.0467833491056515	Root	Firmicutes	Bacilli	Gemellales	Gemellaceae	Gemella
OTU_97.39478	0.153902582781198	0.785508142803989	-0.531225850434548	-0.575335721325304	-0.520973457774554	0.584518030086001	1.02130197545461	-0.524399417172479	-0.582609705275941	Supragingival_plaque	52	0.0467718554642568	Root	Firmicutes	Bacilli	Lactobacillales	Streptococcaceae	Streptococcus
OTU_97.202	0.23127804217465	-0.172780045713934	0.0197935950551098	-0.0730532473312955	-0.0691353822739613	-0.087963838204734	-0.154508902344709	-0.0188937239842839	0.0525190512404577	Attached_Keratinized_gingiva	53	0.0456943386235518	Root	Proteobacteria	Epsilonproteobacteria	Campylobacterales	Campylobacteraceae	Campylobacter
OTU_97.41460	-0.204505176395574	-0.535340778984486	-0.421925633667535	-0.357813185399566	0.0356638041111784	1.42013679303958	1.17572522103969	-0.603794781449273	-0.592647365779059	Subgingival_plaque	54	0.0450088475171649	Root	Proteobacteria	Epsilonproteobacteria	Campylobacterales	Campylobacteraceae	Campylobacter
OTU_97.38024	-0.0125401315935295	0.913993977612075	-0.354924761426613	-0.563900794227878	-0.475398797534327	1.10700813667197	1.07004714324082	-0.641325303950492	-0.588776598178199	Subgingival_plaque	55	0.0446983060168943	Root	Firmicutes	Bacilli	Lactobacillales	Streptococcaceae	Streptococcus
OTU_97.17292	-0.366100261764666	-0.335968294697879	0.376370035622325	-0.00715513588071564	-0.0868884592315384	-0.515410613446374	-0.491689141654544	-0.0707843347009804	0.220354399164534	Hard_palate	56	0.0444313877202605	Root	Firmicutes	Clostridia	Clostridiales	Peptostreptococcaceae	Peptostreptococcus
OTU_97.192	-0.276670174615815	-0.346558737959674	-0.393314325844301	-0.598123514560481	-0.530907656391119	1.63588565780726	1.77805662800517	-0.502703876161696	-0.534815161545902	Supragingival_plaque	57	0.0443673796738673	Root	Actinobacteria	Actinobacteria	Actinomycetales	Corynebacteriaceae	Corynebacterium
OTU_97.10165	0.247614494057718	0.110859217008188	-0.290114050182951	-0.320454025077414	-0.304395039045346	0.085174414089842	0.147568661720151	-0.243153896723781	-0.258006837850109	Attached_Keratinized_gingiva	58	0.0425263448065463	Root	Firmicutes	Bacilli	Lactobacillales	Aerococcaceae	Abiotrophia
OTU_97.1897	-0.24746714959905	-0.455093346802617	0.868243095296742	0.0303231182659262	-0.445033360362208	-0.548592699921321	-0.626881371891016	-0.059357176697126	1.31821407291835	Tongue_dorsum	59	0.0425047777220001	Root	Firmicutes	Bacilli	Lactobacillales	Streptococcaceae	Streptococcus
OTU_97.42409	-0.0674329721981873	-0.207780319595669	-0.385404608904	-0.0706829023251895	-0.339910333375671	-0.0114417213332724	-0.0297997981764056	-0.109432404248839	-0.0675855126199145	Subgingival_plaque	60	0.042060559905962	Root	Bacteroidetes	Bacteroidia	Bacteroidales	Porphyromonadaceae	Tannerella
OTU_97.23998	0.380304835736617	0.00499471689003418	-0.174116999598724	-0.140380524321344	-0.283095460967309	-0.153980757486804	-0.166433137860622	-0.179725008980103	-0.273164888739939	Attached_Keratinized_gingiva	61	0.0409702435519643	Root	Proteobacteria	Gammaproteobacteria	Pasteurellales	Pasteurellaceae	Haemophilus
OTU_97.29162	-0.187223913341923	-0.384548427141146	-0.417505764678125	-0.457564753454256	-0.5073774102019	1.86739400955907	1.888266025217	-0.447896769432718	-0.479795945188096	Supragingival_plaque	62	0.0409374133231694	Root	Actinobacteria	Actinobacteria	Actinomycetales	Actinomycetaceae	Actinomyces
OTU_97.5510	0.0282484725549999	-0.302135568184228	-0.36394876966323	-0.405227765390556	-0.42186057284144	0.13330924861264	0.12911611862125	-0.274300508678004	-0.298216563325061	Subgingival_plaque	63	0.0407440021841817	Root	Actinobacteria	Actinobacteria	Actinomycetales	Actinomycetaceae	Actinomyces
OTU_97.10672	0.268532243882298	0.208678643742875	-0.136930727099285	-0.161492761043403	-0.257386207646996	-0.2226776657345	-0.251543061657806	-0.0723357195645041	-0.315382247379052	Attached_Keratinized_gingiva	64	0.0360374022197652	Root	Firmicutes	Bacilli	Gemellales	Gemellaceae	Gemella
OTU_97.25250	-0.892774827123885	-0.724231259225812	0.77587037687741	0.677839832153348	0.742877628315631	-0.914460024074212	-1.21352326608562	0.78449489960109	0.935638775417773	Tongue_dorsum	65	0.0344311901504258	Root	Bacteroidetes	Bacteroidia	Bacteroidales	Prevotellaceae	Prevotella
OTU_97.119	0.475249917439675	-0.0961946080333684	-0.135018252257115	-0.157581830792389	-0.325841366357556	0.0435897270234591	-0.0307144137854186	-0.143497869028457	-0.165398337479921	Attached_Keratinized_gingiva	66	0.0336776325271971	Root	Proteobacteria	Gammaproteobacteria	Pasteurellales	Pasteurellaceae	Actinobacillus
OTU_97.12538	-0.0300473667840124	0.0485518267480935	-0.308884474712991	-0.272145823375032	-0.232150256898525	-0.183653051468369	-0.190640919500709	-0.262565881839512	-0.0614112323622874	Buccal_mucosa	67	0.0336620488515547	Root	Proteobacteria	Gammaproteobacteria	Pasteurellales	Pasteurellaceae	Haemophilus
OTU_97.36170	1.14665856990223	1.31726712659808	-0.023151534444136	-0.228017271339682	-0.487258170713138	-0.50237197167902	-0.600001100461767	-0.367913757525194	-0.5819517912366	Buccal_mucosa	68	0.0334134800921214	Root	Firmicutes	Bacilli	Gemellales	Gemellaceae	Gemella
OTU_97.81	0.0962762119659378	0.122786953986509	-0.133481620035742	-0.0890860203084186	0.0284362945852336	0.0898584094866135	0.118562540684792	-0.10684758557629	-0.194708169588026	Buccal_mucosa	69	0.0330294944551763	Root	Proteobacteria	Betaproteobacteria	Neisseriales	Neisseriaceae	NA
OTU_97.310	0.0174317000989376	0.0052799808421093	-0.127149504016683	-0.162703233005533	-0.208040783123547	-0.256331644712739	-0.26591627943586	-0.15816621437312	-0.261674430028124	Attached_Keratinized_gingiva	70	0.0317176203876403	Root	Proteobacteria	Gammaproteobacteria	Pasteurellales	Pasteurellaceae	NA
OTU_97.30042	0.0855344253913434	0.0835412920362407	-0.37671723238358	-0.218419883961975	-0.428908212681674	0.0657082760345879	0.132113712099337	-0.449074615578312	-0.381130011570067	Supragingival_plaque	71	0.0313493411482612	Root	Firmicutes	Bacilli	Lactobacillales	Streptococcaceae	Streptococcus
OTU_97.1821	0.322511621946217	-0.140001006825015	-0.146074361181119	-0.207532054956335	-0.281892469150755	-0.107313093530512	-0.120589624263954	-0.14523058368053	-0.125016809328832	Attached_Keratinized_gingiva	72	0.0311214478679335	Root	Proteobacteria	Gammaproteobacteria	Pasteurellales	Pasteurellaceae	Haemophilus
OTU_97.16939	0.229176722237579	-0.170272058165937	-0.124825112302013	-0.186487534319904	-0.0927027031824925	-0.0140509449705664	-0.0389060194121616	-0.17064383573806	0.0524405178456974	Attached_Keratinized_gingiva	73	0.0309308923969291	Root	Bacteroidetes	Bacteroidia	Bacteroidales	Prevotellaceae	Prevotella
OTU_97.37826	0.18580928665504	0.899162169852153	-0.137181847827175	-0.223768801605238	-0.509277749549681	-0.321594119418975	-0.372853107217416	-0.206863003695496	-0.456602292161277	Buccal_mucosa	74	0.0306697066255921	Root	Firmicutes	Bacilli	Gemellales	Gemellaceae	Gemella
OTU_97.37374	-0.633868811984129	-0.375734858366359	0.70392843803842	0.588339018618059	0.144396004297907	-0.556120875447072	-0.898220445005758	0.749109481474796	0.486048885881703	Throat	75	0.0284070784123485	Root	Firmicutes	Clostridia	Clostridiales	Peptostreptococcaceae	Peptostreptococcus
OTU_97.109	-0.917398101475812	-0.494520614713111	0.79267216595012	0.771680411185062	0.536247190698781	-1.0083387892153	-1.0238603178465	0.9923361688068	1.00175208805277	Tongue_dorsum	76	0.0281940467661133	Root	Tenericutes	Erysipelotrichi	Erysipelotrichales	Erysipelotrichaceae	Bulleidia
OTU_97.40	0.0878828225422121	-0.273870838375482	-0.132280902066467	-0.263251270354391	-0.154010500548644	-0.16334683553214	-0.246306915578842	-0.0651297015980053	-0.328981169367536	Attached_Keratinized_gingiva	77	0.0281452324060217	Root	Proteobacteria	Betaproteobacteria	Burkholderiales	Burkholderiaceae	Ralstonia
OTU_97.37605	-0.144023419285555	0.398288663353058	-0.0973763618537093	-0.13290686371709	-0.208253910470248	0.0969664393919615	0.107650572063206	-0.145758510254564	-0.36565133303297	Buccal_mucosa	78	0.0280207623524447	Root	Firmicutes	Bacilli	Lactobacillales	Streptococcaceae	Streptococcus
OTU_97.10921	1.47640434218746	-0.0560343402390848	-0.0644761246823857	-0.267930472188056	-0.317329028071428	-0.18725478438348	-0.229699162560474	-0.332608252345119	-0.320014929160579	Attached_Keratinized_gingiva	79	0.0278381358985389	Root	Firmicutes	Bacilli	Lactobacillales	Carnobacteriaceae	Granulicatella
OTU_97.41382	0.317276693447171	0.186790438625368	-0.186913002887407	-0.243737560921345	-0.432908090629269	-0.356966342782553	-0.447000718203913	-0.26304869722514	-0.481356254657715	Attached_Keratinized_gingiva	80	0.0273022815462293	Root	Firmicutes	Bacilli	Gemellales	Gemellaceae	Gemella
OTU_97.13	-0.954468990650492	-0.565420255064639	0.742825917629718	0.540232190116838	0.602961624529836	-1.08742431074343	-1.15034269186958	0.78536963454625	1.02152364835008	Tongue_dorsum	81	0.0270959405323403	Root	Bacteroidetes	Bacteroidia	Bacteroidales	Prevotellaceae	Prevotella
OTU_97.38434	0.596269367248817	0.642987661275718	0.00979494503391524	-0.162581073928913	0.265610987005771	0.13262578383016	0.549146971058296	-0.638029407651952	-0.161707961069552	Buccal_mucosa	82	0.0270052347922334	Root	Proteobacteria	Gammaproteobacteria	Pasteurellales	Pasteurellaceae	Haemophilus
OTU_97.903	-0.414548736991349	-0.276967975231157	0.651630158201492	-0.00653664219350021	0.796672826611089	-0.655804389566119	-0.776310573276272	1.0698829017593	0.0329892965452036	Throat	83	0.026927081047995	Root	Bacteroidetes	Bacteroidia	Bacteroidales	Prevotellaceae	Prevotella
OTU_97.3950	0.131224434598221	1.1281731074161	-0.353493750025001	-0.613051253880999	-0.526531841230659	0.955826289489757	1.23772313014506	-0.693698637422229	-0.803246128097546	Supragingival_plaque	84	0.026811050961498	Root	Firmicutes	Bacilli	Lactobacillales	Streptococcaceae	Streptococcus
OTU_97.24521	0.543024480302268	-0.0697651898033933	-0.0110952208228753	-0.140389477194037	-0.239086735034871	-0.152554861573911	-0.153317305937264	-0.149330838966335	-0.311630319273909	Attached_Keratinized_gingiva	85	0.0267547566238256	Root	Firmicutes	Bacilli	Lactobacillales	Carnobacteriaceae	Granulicatella
OTU_97.27483	1.27502876013847	1.34887495434211	0.771268549574552	-0.282216041627607	-0.784156131263623	-0.636954836109672	-0.634741375922766	-0.225722121772169	-0.700642470050303	Buccal_mucosa	86	0.0262341327542557	Root	Firmicutes	Bacilli	Gemellales	Gemellaceae	Gemella
OTU_97.22825	0.0345621361255843	-0.23377336151081	-0.203833553934784	-0.41711933117217	-0.350561684085595	0.126010563006229	1.1915505598377	-0.26805503703633	-0.255482138047787	Supragingival_plaque	87	0.026043526554797	Root	Actinobacteria	Actinobacteria	Actinomycetales	Actinomycetaceae	Actinomyces
OTU_97.42959	-0.0345221269006515	-0.364248407031592	-0.342305177589723	-0.465402318197883	-0.50272078978263	0.149320625030041	1.9461451606355	-0.357417468239029	-0.407734483217667	Supragingival_plaque	88	0.0260405784011008	Root	Actinobacteria	Actinobacteria	Actinomycetales	Corynebacteriaceae	Corynebacterium
OTU_97.17202	-0.0973869751315725	-0.391627734929972	-0.0592930140423227	-0.0678904558933361	-0.450202760900521	-0.378528228769409	-0.405162596392139	-0.136283063673983	0.672798377676528	Tongue_dorsum	89	0.0259570524417915	Root	Firmicutes	Bacilli	Lactobacillales	Streptococcaceae	Streptococcus
OTU_97.30748	-0.676436672879717	-0.38230080931075	0.7881773510703	-0.1234790688078	0.623801345697709	-0.734779930750245	-0.796295838413259	0.966791545464107	0.948541564908398	Throat	90	0.0257996463278152	Root	Bacteroidetes	Bacteroidia	Bacteroidales	Prevotellaceae	Prevotella
OTU_97.117	-0.552388931286616	-0.623512467993067	0.410232963017946	0.504193722069505	0.165980649849806	-0.685415020079674	-0.656094051658072	0.785341939374517	0.186371396808892	Throat	91	0.0257263757481394	Root	Firmicutes	Clostridia	Clostridiales	Peptostreptococcaceae	Peptostreptococcus
OTU_97.42178	-0.577150384991428	-0.583589529512921	0.667632902264848	0.28033189694059	0.729650242113079	-0.678291308506418	-0.728204140623918	0.784044625255084	0.909502051347741	Tongue_dorsum	92	0.0256299809274154	Root	Bacteroidetes	Bacteroidia	Bacteroidales	Prevotellaceae	Prevotella
OTU_97.6789	0.339432306146376	-0.111528833035388	-0.0877511914711877	-0.167323501544779	-0.236554099014059	-0.0983093704028797	-0.204972627201868	-0.181048296778368	-0.29139055220479	Attached_Keratinized_gingiva	93	0.025516045801749	Root	Firmicutes	Bacilli	Lactobacillales	Carnobacteriaceae	Granulicatella
OTU_97.16848	-0.762909947051329	-0.535459549017773	0.702348174213034	0.639088139182067	0.631840312824466	-0.935079666519852	-1.02234780936439	0.74038312710513	0.942623852007527	Tongue_dorsum	94	0.0254712949995512	Root	Bacteroidetes	Bacteroidia	Bacteroidales	Prevotellaceae	Prevotella
OTU_97.34669	0.043443260861758	-0.383769349966991	-0.391749217070814	-0.401064410206397	-0.330879286563705	0.178517655487921	1.60390001231033	-0.286197984852989	-0.334657297059403	Supragingival_plaque	95	0.0254512892018706	Root	Proteobacteria	Betaproteobacteria	Neisseriales	Neisseriaceae	Neisseria
OTU_97.33887	0.124028723231892	0.00644639223659314	-0.607741938315341	-0.463711227597881	-0.063917587402331	0.953002786071474	1.15282902254617	-0.536425849070389	-0.484464072823607	Supragingival_plaque	96	0.0247128311276329	Root	Firmicutes	Clostridia	Clostridiales	Veillonellaceae	Veillonella
OTU_97.13369	0.630853096998615	-0.112061189562066	-0.100560392019041	-0.255588643462906	-0.353476708687733	-0.176258518976243	-0.244365151941014	-0.215964800313994	-0.272702078653214	Attached_Keratinized_gingiva	97	0.0244200842185078	Root	Firmicutes	Bacilli	Lactobacillales	Carnobacteriaceae	Granulicatella
OTU_97.10359	-0.528120522256297	-0.47787556325143	0.35092384614578	0.619662950829204	0.162118500975893	-0.370319290294946	-0.539201760553761	0.53845959796212	0.129066863618836	Palatine_Tonsils	98	0.0242977820521341	Root	Firmicutes	Clostridia	Clostridiales	Peptostreptococcaceae	Peptostreptococcus
OTU_97.454	0.0243495249019107	0.0492769078843321	-0.478261206777468	-0.346396865345582	-0.356330919920934	0.198774169166575	1.44068053627453	-0.435570366110505	-0.446931370723019	Supragingival_plaque	99	0.0241442963247261	Root	Actinobacteria	Actinobacteria	Actinomycetales	Actinomycetaceae	Actinomyces
OTU_97.227	-0.161070569421627	-0.389844092067227	-0.295631907778902	-0.356108746883956	-0.119840113357632	0.263187519989239	0.114110825992508	-0.30587085773043	-0.369648423292771	Subgingival_plaque	100	0.0234500077301986	Root	Firmicutes	Clostridia	Clostridiales	Eubacteriaceae	Eubacterium
OTU_97.40685	-0.172124011030123	-0.277647326749487	0.0198022800886209	-0.346250475860891	-0.344824753191517	-0.465186259399075	-0.464690342036481	-0.237648738532164	0.905668361230726	Tongue_dorsum	101	0.0230374950414704	Root	Actinobacteria	Actinobacteria	Actinomycetales	Actinomycetaceae	Actinomyces
OTU_97.268	-0.083244604998542	-0.392623622454547	-0.307902919066432	-0.202764455222341	-0.189477779655169	0.176047163216272	0.11286542748758	-0.187312418955009	-0.206431941171517	Subgingival_plaque	102	0.0228698111078858	Root	Spirochaetes	Spirochaetes	Spirochaetales	Spirochaetaceae	Treponema
OTU_97.20559	-0.592569967371635	-0.588458062014081	-0.650821536709154	0.720974206632073	0.887306397184802	-0.706009951130102	-0.650673289447406	0.848317633764127	0.97510342411349	Tongue_dorsum	103	0.0226447011426889	Root	Proteobacteria	Epsilonproteobacteria	Campylobacterales	Campylobacteraceae	Campylobacter
OTU_97.11647	0.252157570166759	0.516925959238671	-0.123916747000934	-0.214912605796936	-0.415314583608852	-0.252665043487773	-0.273767992543484	-0.189689705472428	-0.387426129026264	Buccal_mucosa	104	0.0219942687401468	Root	Firmicutes	Bacilli	Gemellales	Gemellaceae	Gemella
OTU_97.28864	0.638559186238397	-0.147032137399123	-0.151750358683049	-0.374104085113407	-0.406219240858828	-0.24616889568462	-0.23608487473026	-0.243727267468454	-0.26962314320034	Attached_Keratinized_gingiva	105	0.0219830765617011	Root	Firmicutes	Bacilli	Lactobacillales	Carnobacteriaceae	Granulicatella
OTU_97.43408	-0.670978282822419	-0.774062138729913	0.739328509419089	0.643066428631485	0.762988246944663	-0.849653546913478	-0.948201527188228	0.757542011903335	1.07669102342088	Tongue_dorsum	106	0.0216994532810632	Root	Bacteroidetes	Bacteroidia	Bacteroidales	Prevotellaceae	Prevotella
OTU_97.35138	0.408761094140704	-0.193450991367733	-0.0934870451781422	-0.149061491899001	-0.269345707564684	-0.0645218725340639	-0.0184625663454536	-0.103389535609058	-0.151278124248742	Attached_Keratinized_gingiva	107	0.0214662482426764	Root	Proteobacteria	Betaproteobacteria	Neisseriales	Neisseriaceae	Neisseria
OTU_97.22528	0.432955105411436	0.00102476675716339	-0.164708304021297	-0.0842345880869926	-0.213997138220607	-0.107601897554798	-0.072836951645197	-0.193136286117663	-0.196579370816036	Attached_Keratinized_gingiva	108	0.0200403234393807	Root	Proteobacteria	Gammaproteobacteria	Pasteurellales	Pasteurellaceae	Haemophilus
OTU_97.39	-0.295118737666931	0.0699108499694938	-0.0696928409167479	-0.626359106722532	0.399821967501798	1.13096737698063	1.35161644423194	-0.829249722928492	-0.862958815471062	Supragingival_plaque	109	0.0200031069718783	Root	Proteobacteria	Betaproteobacteria	Neisseriales	Neisseriaceae	Neisseria
OTU_97.36862	-0.340666194140979	-0.376421105670627	-0.411292085313151	-0.605777499118488	-0.29986755473156	1.4574562794982	1.59889050246644	-0.50983382374598	-0.578454580774786	Supragingival_plaque	110	0.0199508903266053	Root	Proteobacteria	Betaproteobacteria	Neisseriales	Neisseriaceae	Neisseria
OTU_97.1998	0.162101351723026	-0.223369406894161	-0.178663771966165	-0.189741978060561	-0.184886717876815	0.105203266800356	0.147921348148814	-0.170667854023784	-0.0882947273420944	Attached_Keratinized_gingiva	111	0.0189444143926386	Root	Bacteroidetes	Flavobacteria	Flavobacteriales	Flavobacteriaceae	Capnocytophaga
OTU_97.39351	1.36408432442615	0.915652899621184	0.897205654331735	-0.453502746904035	-0.755859562286419	-0.308564423275884	-0.444210925361752	-0.601198061284055	-0.97923920444011	Attached_Keratinized_gingiva	112	0.0187795753622619	Root	Firmicutes	Bacilli	Lactobacillales	Streptococcaceae	Streptococcus
OTU_97.68	-0.59083218198089	0.0732932395037297	0.139261481345224	0.707921030124598	-0.00449933028918395	-0.53667801684882	-0.407089525302281	0.59389876297822	0.765405592374178	Tongue_dorsum	113	0.0186181025317132	Root	Fusobacteria	Fusobacteria	Fusobacteriales	Fusobacteriaceae	Leptotrichia
OTU_97.335	-0.123740624334392	-0.269338857856992	-0.206922469197359	-0.215606371075053	-0.0585597319823479	0.0892594232678762	0.0595509821592718	-0.2519698488938	-0.238657747826259	Subgingival_plaque	114	0.0183300606828128	Root	Bacteroidetes	Bacteroidia	Bacteroidales	Prevotellaceae	Prevotella
OTU_97.30205	-0.755721040102905	-0.642439683690394	0.795662751123054	0.466942116725594	0.719253735449266	-0.827322343673821	-0.850824576444637	0.660378336721257	1.07146700795429	Tongue_dorsum	115	0.0179721781821128	Root	Bacteroidetes	Bacteroidia	Bacteroidales	Prevotellaceae	Prevotella
OTU_97.21330	0.151661909159548	-0.215086360824201	-0.141950773555745	-0.181643255030909	-0.238640144096414	-0.111061269433423	-0.0686062298527398	-0.0577825856066315	0.0587095543908758	Attached_Keratinized_gingiva	116	0.0178343118299534	Root	Tenericutes	Erysipelotrichi	Erysipelotrichales	Erysipelotrichaceae	Bulleidia
OTU_97.14683	0.217052466310072	-0.249842002595046	-0.0697662925087073	-0.0871742504761284	-0.248723838715103	-0.174638867273073	-0.205421574075061	-0.160355553480132	0.0317415243200644	Attached_Keratinized_gingiva	117	0.0175654938263025	Root	Firmicutes	Bacilli	Lactobacillales	Streptococcaceae	Streptococcus
OTU_97.41518	-0.350349434871877	-0.393609176120298	-0.398519979061723	-0.592353300197063	-0.471822012778717	1.56571888257631	1.74238395040679	-0.47379257186512	-0.583860892360545	Supragingival_plaque	118	0.017483030797858	Root	Actinobacteria	Actinobacteria	Actinomycetales	Corynebacteriaceae	Corynebacterium
OTU_97.34275	-0.0433658725748788	-0.410097526164938	-0.0991782952285001	-0.0468981537734547	-0.316980650353049	-0.333889510614697	-0.324291067642255	0.0298180874823583	0.0781528847612836	Tongue_dorsum	119	0.0169988042823868	Root	Firmicutes	Bacilli	Lactobacillales	Streptococcaceae	Streptococcus
OTU_97.33095	0.200701501818314	-0.153491879037134	0.0757478568690573	-0.0742834873977939	-0.0819784818302293	-0.100832523743365	-0.169299576079282	-0.111327620586199	-0.0470699366163205	Attached_Keratinized_gingiva	120	0.0169811013896116	Root	Bacteroidetes	Bacteroidia	Bacteroidales	Porphyromonadaceae	Porphyromonas
OTU_97.31519	1.27934223450539	1.10787914920306	0.667870339266454	0.181564877121266	-0.823221864418113	-0.695032389902792	-0.877941745328309	-0.231867093969485	-0.865486182054652	Attached_Keratinized_gingiva	121	0.0169303798377901	Root	Firmicutes	Bacilli	Gemellales	Gemellaceae	Gemella
OTU_97.37800	-0.0151437825288721	-0.150719355109116	-0.237171606508292	-0.041516544529988	-0.151032547985124	0.0905447230753843	-0.0595392873257432	-0.0176726998126656	-0.121377496947956	Subgingival_plaque	122	0.0166663946075265	Root	Fusobacteria	Fusobacteria	Fusobacteriales	Fusobacteriaceae	Fusobacterium
OTU_97.1124	-0.691497857152505	-0.745267518494719	0.699429328414762	0.630131691536446	0.737463623007481	-0.979099664956414	-0.950660292351165	0.760644135494459	0.987060930017303	Tongue_dorsum	123	0.0166408172394037	Root	Bacteroidetes	Bacteroidia	Bacteroidales	Prevotellaceae	Prevotella
OTU_97.19411	0.146085301994488	0.16168509360427	-0.703049361822596	-0.649099879782333	-0.0636158632181101	1.04475673751835	1.25305048996386	-0.63908096698656	-0.703299028977362	Supragingival_plaque	124	0.0166192464918482	Root	Firmicutes	Clostridia	Clostridiales	Veillonellaceae	Veillonella
OTU_97.26258	1.68845074535492	0.0273075015770357	-0.195683957188463	-0.154860016484014	-0.275972595032357	-0.152729115911348	-0.144927780395423	-0.100718769375065	-0.238128336535555	Attached_Keratinized_gingiva	125	0.0163668402490783	Root	Bacteroidetes	Bacteroidia	Bacteroidales	Prevotellaceae	Prevotella
OTU_97.40929	-0.136065320973419	-0.333127170969063	-0.450379957443358	-0.405279142857114	-0.43627558176412	0.447749099462816	1.96060400534293	-0.407214159754553	-0.37805452908683	Supragingival_plaque	126	0.01583353978326	Root	Actinobacteria	Actinobacteria	Actinomycetales	Corynebacteriaceae	Corynebacterium
OTU_97.16469	0.106751448983203	-0.170878137106984	-0.0935005676475502	-0.0821846019698293	-0.314368671302006	-0.107992223046584	-0.107052750538224	-0.0561858324227092	0.0947264029111132	Attached_Keratinized_gingiva	127	0.0155215106525977	Root	Actinobacteria	Actinobacteria	Actinomycetales	Actinomycetaceae	Actinomyces
OTU_97.43405	-0.880273111858411	0.140399666986957	0.592231683504367	0.885729818008706	0.329869556645436	-0.934060802184513	-0.909290919657176	0.853688120723566	0.98520094252689	Tongue_dorsum	128	0.0151560809412083	Root	Firmicutes	Clostridia	Clostridiales	Lachnospiraceae	Moryella
OTU_97.15420	-0.586732334407124	-0.646941364469486	0.770237896373464	0.806593900985589	0.783301264473445	-0.945005318145685	-1.02684884738509	0.914880670079511	1.11698652968066	Tongue_dorsum	129	0.0151265926190323	Root	Actinobacteria	Actinobacteria	Coriobacteriales	Coriobacteriaceae	Atopobium
OTU_97.15519	0.368171620173141	0.0468738990593634	-0.167899269750371	-0.141514567850211	-0.237888102873851	-0.115119741066031	-0.196257691504162	-0.135228900091226	-0.255661528127855	Attached_Keratinized_gingiva	130	0.0144444011991965	Root	Firmicutes	Bacilli	Lactobacillales	Carnobacteriaceae	Granulicatella
OTU_97.22828	0.317228385240679	1.03551111993971	-0.0535270712082263	-0.0660757128982075	-0.373227739379433	-0.369791550196483	-0.396496548033464	-0.168719115488434	-0.422778327306559	Buccal_mucosa	131	0.0143452908232859	Root	Firmicutes	Bacilli	Gemellales	Gemellaceae	Gemella
OTU_97.13259	0.554776734349181	-0.16380617961427	-0.24946027742142	-0.149393691415147	-0.386525164112743	0.149368067440653	0.0925510356708168	-0.103719985797937	-0.0785602188741398	Attached_Keratinized_gingiva	132	0.0139834634238108	Root	Proteobacteria	Betaproteobacteria	Neisseriales	Neisseriaceae	Neisseria
OTU_97.43264	-0.78888570512627	-0.471924053906484	0.723234597788834	0.483516910930422	0.709128547795802	-0.998031647856313	-0.958428959313503	0.789675668779757	0.996002492602896	Tongue_dorsum	133	0.0138844649008483	Root	Bacteroidetes	Bacteroidia	Bacteroidales	Prevotellaceae	Prevotella
OTU_97.24944	0.103158119148403	0.114094854451621	-0.150397158190962	-0.144482177378517	-0.1222831147226	0.0983203785200902	0.13148062522342	-0.151273418833201	-0.135891730541971	Supragingival_plaque	134	0.0137666828096347	Root	Proteobacteria	Betaproteobacteria	Neisseriales	Neisseriaceae	NA
OTU_97.14635	-0.0934385091116393	-0.301686840283638	-0.232941385219029	-0.0012983488378859	-0.449232782201146	-0.211378640244721	-0.214232801275979	-0.0522604199095757	0.0416851297416788	Tongue_dorsum	135	0.0135470707727972	Root	Firmicutes	Clostridia	Clostridiales	Lachnospiraceae	NA
OTU_97.534	0.351878530226974	-0.0988446764782879	-0.292278682299385	-0.189043408364705	-0.338780808943757	-0.102640514804091	-0.108128422900851	-0.19740394328622	-0.139959720076728	Attached_Keratinized_gingiva	136	0.0127830076240754	Root	Bacteroidetes	Bacteroidia	Bacteroidales	Prevotellaceae	NA
OTU_97.18	-0.0105891948085123	0.27511397308171	0.247374332418129	0.312737600632604	0.470778740723253	-0.553702288924587	-0.518675232195868	0.123495257955629	-0.0920077939125066	Saliva	137	0.012580951424345	Root	Bacteroidetes	Bacteroidia	Bacteroidales	Porphyromonadaceae	Porphyromonas
OTU_97.11497	-0.0645331499189992	0.00093333143410907	-0.316719168868756	-0.169606793678218	-0.217695608980348	0.107172440934852	0.190221926512995	-0.327874638995551	-0.386969634163539	Supragingival_plaque	138	0.0124845692253906	Root	Bacteroidetes	Flavobacteria	Flavobacteriales	Flavobacteriaceae	Capnocytophaga
OTU_97.40947	0.296169707918281	-0.111191255217368	-0.145545448987231	-0.151792721096815	-0.196643847116475	-0.033273864729949	-0.105485747200348	-0.110947733872243	-0.140741436688276	Attached_Keratinized_gingiva	139	0.0121860541206822	Root	Firmicutes	Bacilli	Lactobacillales	Streptococcaceae	Streptococcus
OTU_97.6078	-0.567926474673946	-0.505358999794362	0.766110811704775	0.277604654372449	0.140124501465006	-0.67051623425603	-0.693094819207885	0.412967757187377	0.892498397860355	Tongue_dorsum	140	0.0118884516717713	Root	Bacteroidetes	Bacteroidia	Bacteroidales	Prevotellaceae	Prevotella
OTU_97.228	-0.0160092671231458	-0.363901920312265	-0.433657752878355	-0.356306095680966	-0.266601079810818	0.135615971384292	0.0792737359894621	-0.337133735848378	-0.389246581014378	Subgingival_plaque	141	0.0112303250397328	Root	Firmicutes	Clostridia	Clostridiales	Veillonellaceae	Selenomonas
OTU_97.42500	1.45185988096286	1.30738949987064	0.491636423710813	-0.19833737741288	-0.630867287627261	-0.447269755232013	-0.574045458704021	-0.408116255731275	-0.679788889452211	Attached_Keratinized_gingiva	142	0.011223865316828	Root	Firmicutes	Bacilli	Gemellales	Gemellaceae	Gemella
OTU_97.38886	1.41877981314768	0.884078541680607	0.815370404750693	-0.423176001998545	-0.511157774799377	-0.440417326309059	-0.138998027520895	-0.498413286764108	-0.858459934206772	Attached_Keratinized_gingiva	143	0.0110360936019862	Root	Firmicutes	Bacilli	Lactobacillales	Streptococcaceae	Streptococcus
OTU_97.34317	-0.280434814927565	-0.272627538874171	-0.474109566945547	-0.644871095762317	-0.278023360113838	1.32188134587167	1.69643807928546	-0.590510986879563	-0.537353855080572	Supragingival_plaque	144	0.0110077712687292	Root	Proteobacteria	Betaproteobacteria	Neisseriales	Neisseriaceae	Neisseria
OTU_97.34882	-0.35777278802055	-0.287133873318754	-0.192948983610041	0.109487289305173	-0.0778089722683328	-0.47815279365693	-0.411408957811177	0.126514641143526	0.771495151021542	Tongue_dorsum	145	0.0102519945344743	Root	Fusobacteria	Fusobacteria	Fusobacteriales	Fusobacteriaceae	Fusobacterium
OTU_97.38200	0.375623460885958	0.00129858997867501	-0.191239045978863	-0.132994200941025	-0.201611903140193	0.0976028609843876	0.00963912750282436	-0.0780066240943332	-0.0962275697388539	Attached_Keratinized_gingiva	146	0.0102483772461918	Root	Proteobacteria	Gammaproteobacteria	Pasteurellales	Pasteurellaceae	Haemophilus
OTU_97.4011	-0.270265124471084	-0.355633280827799	-0.09460810622462	-0.123978493775754	-0.0521437419161385	-0.189091455233924	-0.271263545373562	-0.167143036031099	-0.254913235309538	Saliva	147	0.0101939209190637	Root	Bacteroidetes	Bacteroidia	Bacteroidales	Prevotellaceae	Prevotella
OTU_97.20741	-0.271954707104758	-0.20981275968051	-0.209981319114348	0.306270053755747	-0.369739274344011	-0.292147692661777	-0.30042733473997	0.135585595571886	0.143526053228566	Palatine_Tonsils	148	0.0100849974601248	Root	Firmicutes	Clostridia	Clostridiales	Lachnospiraceae	NA
OTU_97.24252	0.0470089884481992	-0.131614673945838	-0.229113368192735	-0.0500399425183036	-0.318077391982489	-0.206695129588821	-0.185723689170792	-0.120317748330693	-0.0791617457598817	Attached_Keratinized_gingiva	149	0.0100445732273622	Root	Bacteroidetes	Bacteroidia	Bacteroidales	Porphyromonadaceae	Porphyromonas
OTU_97.43229	-0.698502723143342	-0.32438628978316	0.718044587189874	0.48608331616583	0.649690627524319	-0.64455328296817	-0.678043632764934	0.596206108936432	1.00207156455736	Tongue_dorsum	150	0.0100345019697536	Root	Bacteroidetes	Bacteroidia	Bacteroidales	Prevotellaceae	Prevotella
OTU_97.4869	-0.221661336839731	-0.324392243793256	-0.392975959259274	-0.314161414363028	-0.433279294316207	1.2309281178802	0.833473214249658	-0.347285016522636	-0.467379905660619	Subgingival_plaque	151	0.00914367638639601	Root	Firmicutes	Bacilli	Gemellales	Gemellaceae	Gemella
OTU_97.38881	1.44037050449142	0.456660608768917	0.839883090032434	-0.131586468404438	-0.500590603975884	-0.188063125795478	-0.275702473028897	-0.156092593299824	-0.843645823485295	Attached_Keratinized_gingiva	152	0.00904595802096628	Root	Firmicutes	Bacilli	Lactobacillales	Streptococcaceae	Streptococcus
OTU_97.35475	1.45819355511477	0.894891883783359	1.11437076431265	-0.563880425187511	-0.747510241367758	-0.536788839738094	-0.651063677111603	-0.418070415601119	-0.712868738692156	Attached_Keratinized_gingiva	153	0.0088560017977838	Root	Firmicutes	Bacilli	Lactobacillales	Streptococcaceae	Streptococcus
OTU_97.222	-0.239451049322151	-0.12241693932556	-0.330825284584344	-0.0798581581532377	-0.248053647935313	0.0644355302456429	0.079278312189179	-0.122853600640286	-0.0381174217163677	Supragingival_plaque	154	0.00874190446925591	Root	Bacteroidetes	Bacteroidia	Bacteroidales	Porphyromonadaceae	Tannerella
OTU_97.38216	0.119663027374167	-0.259325601045848	-0.244632050469768	-0.28077329207017	-0.164416258972752	0.0881744633685495	0.15276638760866	-0.216031252803176	-0.267094463941406	Supragingival_plaque	155	0.00867187879901616	Root	Bacteroidetes	Bacteroidia	Bacteroidales	Porphyromonadaceae	Porphyromonas
OTU_97.35545	0.0567726799926074	-0.236867887238206	-0.29817269806602	-0.271935923143504	-0.328657829068603	0.190753822709571	0.144954132369204	-0.179468360707195	-0.20605326655533	Subgingival_plaque	156	0.00858105359163694	Root	Fusobacteria	Fusobacteria	Fusobacteriales	Fusobacteriaceae	Fusobacterium
OTU_97.15073	0.484112317909637	0.00571904486949977	-0.263272108426183	-0.260749440754636	-0.228520635880189	-0.0176054061676341	-0.0655490093624261	-0.122614668223159	-0.22133557592782	Attached_Keratinized_gingiva	157	0.00808204482017561	Root	Proteobacteria	Gammaproteobacteria	Pasteurellales	Pasteurellaceae	Haemophilus
OTU_97.11054	-0.106028143518727	0.00446689344877657	-0.120025774563269	-0.0438662355419736	-0.0528392950341924	-0.531489832705646	-0.532361636321974	-0.0929212569928207	-0.0653451378821377	Buccal_mucosa	158	0.00776361032313562	Root	Proteobacteria	Gammaproteobacteria	Pasteurellales	Pasteurellaceae	Haemophilus
OTU_97.6104	-0.119885769141158	-0.123618914604409	-0.0678562734708705	0.0766308737771632	-0.10063988623238	-0.569002540248211	-0.384891225551835	0.0454172433311412	0.681868483108498	Tongue_dorsum	159	0.00746819636786814	Root	Fusobacteria	Fusobacteria	Fusobacteriales	Fusobacteriaceae	Fusobacterium
OTU_97.19150	0.192125529718822	0.0362838641086256	-0.186607304702632	-0.164367884876862	-0.16942035186046	0.0980583830631251	0.136776712534456	-0.185169446000597	-0.118809555402641	Attached_Keratinized_gingiva	160	0.00734836486991937	Root	Proteobacteria	Betaproteobacteria	Neisseriales	Neisseriaceae	NA
OTU_97.23214	0.0984033474106766	-0.348149537910642	-0.101753066348942	-0.018542087566749	-0.212491614452029	-0.182001659286247	-0.203447753820313	-0.112531124035082	0.052276569156094	Attached_Keratinized_gingiva	161	0.00703833413161545	Root	Firmicutes	Bacilli	Lactobacillales	Streptococcaceae	Streptococcus
OTU_97.38565	1.25796605464275	0.859354581563071	0.804468760508745	-0.378245305307854	-0.681895520092768	-0.27892545765246	-0.146225687146042	-0.524322591587128	-0.992586073455597	Attached_Keratinized_gingiva	162	0.00687772419888189	Root	Firmicutes	Bacilli	Lactobacillales	Streptococcaceae	Streptococcus
OTU_97.41723	-0.541122045787603	-0.457992787220944	0.844714354826667	0.469395062658462	-0.209994781040369	-0.765857412385124	-0.754202639841727	0.588230421160754	1.10744339385661	Tongue_dorsum	163	0.00597149817608612	Root	Firmicutes	Bacilli	Gemellales	Gemellaceae	Gemella
OTU_97.38686	0.017521891204493	0.0600024439546252	-0.371670412879525	-0.373592864560462	-0.2871322781231	0.0982622215278146	0.197192218989742	-0.328900782059057	-0.41674462396911	Supragingival_plaque	164	0.00594863800516819	Root	Firmicutes	Bacilli	Lactobacillales	Streptococcaceae	Streptococcus
OTU_97.33076	-0.308141528581131	-0.370085236578353	-0.0283144103884307	-0.00683447435928938	-0.136248353349044	-0.440420967433047	-0.540942022422528	0.015238517177826	0.10462803802982	Tongue_dorsum	165	0.0057643005263848	Root	Bacteroidetes	Bacteroidia	Bacteroidales	Prevotellaceae	Prevotella
OTU_97.2605	-0.429952056071572	-0.22588320692006	-0.0884957838898258	0.272927753334176	0.000139801018098119	-0.473600048318682	-0.517249526281502	0.000298476325703401	0.782190809934618	Tongue_dorsum	166	0.00551382058112436	Root	Fusobacteria	Fusobacteria	Fusobacteriales	Fusobacteriaceae	Fusobacterium
OTU_97.18472	0.083993170456203	0.0470253116257206	-0.436559123857354	-0.369444208481994	-0.154204209831045	0.126827402663112	0.452926422033664	-0.347949345718121	-0.433211074658139	Supragingival_plaque	167	0.00548077110372049	Root	Proteobacteria	Betaproteobacteria	Neisseriales	Neisseriaceae	Neisseria
OTU_97.37228	1.44558408129522	0.0154663334461542	0.114935927466244	-0.228276269755565	-0.62524225426108	-0.299882182817155	-0.406306451509569	-0.345137438998689	-0.545990189272799	Attached_Keratinized_gingiva	168	0.00526293766550865	Root	Firmicutes	Bacilli	Lactobacillales	Streptococcaceae	Streptococcus
OTU_97.29639	-0.136789896712819	0.0705090112565046	0.0856028672476323	0.0648866212520137	0.0450474782238329	-0.395609787864477	-0.440701924764975	0.0401976471593902	0.177768177870483	Tongue_dorsum	169	0.00450284311799354	Root	Proteobacteria	Betaproteobacteria	Neisseriales	Neisseriaceae	Neisseria
OTU_97.456	0.0552354908832101	-0.181229901240965	-0.125384726100328	-0.0939716793037573	-0.0900185538804951	-0.016636177851254	-0.0390804422097786	-0.0839058465114605	0.0442552448266908	Attached_Keratinized_gingiva	170	0.00442182368036237	Root	Firmicutes	Clostridia	Clostridiales	Eubacteriaceae	Eubacterium
OTU_97.31425	-1.13988721268243	-0.103871673800853	0.677795443980844	0.545288872887825	0.563546561109472	-1.15526402417578	-1.21409817973861	0.689805898321938	0.901674518288667	Tongue_dorsum	171	0.00429204186762894	Root	Bacteroidetes	Bacteroidia	Bacteroidales	Prevotellaceae	Prevotella
OTU_97.12677	-0.228032541329296	0.260958827289078	0.221144427332959	0.322921707638433	0.440996026984301	-0.47214930892095	-0.122677176837611	0.0896010271959632	0.270699427702714	Saliva	172	0.00428291441317388	Root	Bacteroidetes	Bacteroidia	Bacteroidales	Porphyromonadaceae	Porphyromonas
OTU_97.10486	-0.309611804492982	-0.251737211169458	-0.18390473776479	0.0882853763817824	-0.156004798846639	-0.566097220161863	-0.585671301070982	-0.0177617137066723	1.07474801998308	Tongue_dorsum	173	0.00418077689211134	Root	Firmicutes	Clostridia	Clostridiales	Lachnospiraceae	Moryella
OTU_97.41951	-0.42059322718428	-0.544211710600624	0.1795598627131	0.196246144224915	0.434333661847965	-0.525336944168873	-0.54762320423645	-0.0975852145535994	0.956108029586173	Tongue_dorsum	174	0.00411969453324264	Root	Bacteroidetes	Bacteroidia	Bacteroidales	Prevotellaceae	Prevotella
OTU_97.212	-0.0150102043864875	-0.153502148122962	-0.233196644657746	-0.206912950481112	0.0307500921836197	0.170890847592358	0.0938057123940935	-0.131779707169884	-0.200776010826099	Subgingival_plaque	175	0.00403167842200152	Root	TM7	TM7-3	EW055		NA
OTU_97.26559	0.00994722511559286	-0.066265559097832	-0.287477411090551	-0.199616824988392	-0.383877817434352	0.0914475247630974	0.147607648162593	-0.20617602187197	-0.159790504082229	Supragingival_plaque	176	0.00395902683621316	Root	Actinobacteria	Actinobacteria	Actinomycetales	Actinomycetaceae	Actinomyces
OTU_97.478	-0.0594790444011088	-0.321796743692213	-0.421252348084693	-0.428081769967494	-0.467491191131104	1.84616006129519	1.40882329137153	-0.350085731750106	-0.399677784873395	Subgingival_plaque	177	0.00392457996678323	Root	Actinobacteria	Actinobacteria	Actinomycetales	Actinomycetaceae	Actinomyces
OTU_97.38328	0.245376995338271	-0.141946673732845	-0.221193735646809	-0.281664354049263	-0.251889606482131	0.11980619393226	0.152084712849627	-0.188162055754834	-0.0985224717811455	Attached_Keratinized_gingiva	178	0.0038849912810831	Root	Firmicutes	Bacilli	Lactobacillales	Streptococcaceae	Streptococcus
OTU_97.28865	-0.546873195864656	-0.210639596238088	0.0566618784399211	0.824356938313273	0.126852411963088	-0.676089325447577	-0.737544951649343	0.51673934445647	0.830365318666276	Tongue_dorsum	179	0.00326061991252614	Root	Fusobacteria	Fusobacteria	Fusobacteriales	Fusobacteriaceae	Fusobacterium
OTU_97.9087	-0.196749698449857	-0.360108481199479	-0.363923344666744	-0.0397246406418288	-0.243022840549647	-0.300458403803551	-0.386151237471258	-0.100315532579538	0.230154637007607	Tongue_dorsum	180	0.00314107538605953	Root	Fusobacteria	Fusobacteria	Fusobacteriales	Fusobacteriaceae	Fusobacterium
OTU_97.23414	-0.297831629941213	0.270900884830183	0.515098964269824	0.511774586811508	0.473274014328305	-0.549013944981726	-0.522054003912302	0.341704800159221	0.512624976117958	Hard_palate	181	0.00309507807428421	Root	Bacteroidetes	Bacteroidia	Bacteroidales	Porphyromonadaceae	Porphyromonas
OTU_97.25978	-0.0436220149815105	-0.191385632074554	-0.13374503661232	0.0350310452712619	-0.0402645627676965	-0.283795597768038	-0.168190983506356	-0.0145919509489142	0.217630868826726	Tongue_dorsum	182	0.00299421812704954	Root	Proteobacteria	Betaproteobacteria	Neisseriales	Neisseriaceae	Neisseria
OTU_97.3774	0.901389519682311	1.12162868493764	-0.107294731060931	-0.308610975664653	-0.617226646921311	-0.384643355860155	-0.473504068032787	-0.17224666256088	-0.532166993987412	Buccal_mucosa	183	0.00275955676712089	Root	Firmicutes	Bacilli	Gemellales	Gemellaceae	Gemella
OTU_97.38890	1.18603212265567	0.781128518472262	0.714753795677329	-0.0658976144457498	-0.419797810160863	0.0409606885536949	-0.0962943328539256	-0.186189433185642	-0.900948006357707	Attached_Keratinized_gingiva	184	0.00251377225672846	Root	Firmicutes	Bacilli	Lactobacillales	Streptococcaceae	Streptococcus
OTU_97.12698	-0.616444037978024	0.135187371842334	0.420786057995911	0.794063191862823	-0.0971334330724015	-0.766830077213093	-0.697345532293884	0.0187149146868445	1.00280158032725	Tongue_dorsum	185	0.00170894328084037	Root	Firmicutes	Bacilli	Lactobacillales	Streptococcaceae	Streptococcus
OTU_97.19503	-0.538492060729907	-0.599054695682655	0.396351908530801	0.306079431525551	1.10156512850906	-0.554180645989539	-0.759874904805831	0.937261754169167	0.734735413545632	Saliva	186	0.00168176459662747	Root	Bacteroidetes	Bacteroidia	Bacteroidales	Prevotellaceae	Prevotella
OTU_97.16847	-0.51452408286241	0.266196091092491	0.974618136831324	-0.49554705698816	-0.38947927970034	-0.816606426448597	-0.936452242843481	0.57581572140502	1.20326496467246	Tongue_dorsum	187	0.00153523114861647	Root	Actinobacteria	Actinobacteria	Actinomycetales	Micrococcaceae	Rothia
OTU_97.7615	1.672105080628	0.145769920229077	0.125530418970093	-0.227550482815857	-0.169869035801722	-0.170067269514314	-0.348562073184103	-0.195440414481278	-0.603922530537438	Attached_Keratinized_gingiva	188	0.00130379839204759	Root	Firmicutes	Bacilli	Lactobacillales	Carnobacteriaceae	Granulicatella
OTU_97.1463	-0.539807381399533	-0.0804384801721047	-0.63430703400337	-0.338007285780995	-0.193635514091602	1.20620249525037	1.40743096886075	-0.447887640436196	-0.571117210056299	Supragingival_plaque	189	0.00123739553157537	Root	Bacteroidetes	Flavobacteria	Flavobacteriales	Flavobacteriaceae	Capnocytophaga
OTU_97.40672	-0.843112156496878	-0.203261158928976	0.605890278741507	0.570102951981963	0.660106894249712	-1.16239552221568	-0.924165488482019	0.798729247200707	0.882541903625106	Tongue_dorsum	190	0.00117171132024633	Root	Bacteroidetes	Bacteroidia	Bacteroidales	Prevotellaceae	Prevotella
OTU_97.42789	-0.127828870557862	-0.382480737735416	-0.445648369583939	-0.380939006824418	-0.477934296365377	0.464946911939216	2.03980260630402	-0.35768236695918	-0.362797362125123	Supragingival_plaque	191	0.00106703160098558	Root	Actinobacteria	Actinobacteria	Actinomycetales	Corynebacteriaceae	Corynebacterium
OTU_97.21759	-0.101836578398995	-0.0946030227895306	-0.382956561295673	-0.68140419998918	-0.355355538724786	1.1981430103808	1.40503726265823	-0.647000661482945	-0.816585048353272	Supragingival_plaque	192	0.00092435848946311	Root	Firmicutes	Bacilli	Lactobacillales	Streptococcaceae	Streptococcus
OTU_97.229	-0.27059214723903	-0.40342915830976	-0.599007939235743	-0.62187169280126	-0.482471945935815	1.66908076755017	1.77200111289233	-0.564322866547078	-0.561288208710556	Supragingival_plaque	193	0.000797185717503353	Root	Proteobacteria	Gammaproteobacteria	Cardiobacteriales	Cardiobacteriaceae	Cardiobacterium
OTU_97.326	0.322627783074004	-0.162307332312124	-0.199894320845042	-0.0553101448932397	-0.308970017652881	0.0583008617409655	-0.00312340549694225	-0.0126547420094808	-0.0976223348829964	Attached_Keratinized_gingiva	194	0.000516731630820626	Root	Fusobacteria	Fusobacteria	Fusobacteriales	Fusobacteriaceae	Streptobacillus
OTU_97.37957	0.3657781616343	-0.190488097594661	-0.190733155349237	-0.210306334629657	-0.31618142575778	0.0573158748950923	0.00566200727488718	-0.0939091985213403	-0.112536528678925	Attached_Keratinized_gingiva	195	0.000505290966596007	Root	Proteobacteria	Betaproteobacteria	Neisseriales	Neisseriaceae	Neisseria
OTU_97.25348	-0.291967425424841	-0.521420821579646	-0.124523451777402	-0.0811925893022487	0.989206867375445	-0.554725362544903	-0.559851809660674	1.11206821649524	0.0356981368354303	Throat	196	0.000352024396561366	Root	Firmicutes	Clostridia	Clostridiales	Veillonellaceae	Veillonella
OTU_97.33968	-0.186310138506418	-0.640375318934738	-0.60973402024825	-0.423115871603318	0.46259308815711	1.20835916195008	1.25510822432579	-0.505956600142254	-0.701349976475744	Supragingival_plaque	197	0.00023808895381904	Root	Proteobacteria	Epsilonproteobacteria	Campylobacterales	Campylobacteraceae	Campylobacter
OTU_97.35439	0.0833086630019317	-0.407550959519597	-0.393275668501698	-0.437921654407119	-0.464933967096137	0.127200286259259	1.56791045904406	-0.549597774561476	-0.402750272219146	Supragingival_plaque	198	0.000155095032069848	Root	Firmicutes	Bacilli	Lactobacillales	Streptococcaceae	Streptococcus
OTU_97.6290	-0.403168786471527	0.0550909888768269	0.203428417552674	0.113839515959571	-0.0170093053575269	-0.674008679650865	-0.673673542798572	0.557578740832966	0.850777420183576	Tongue_dorsum	199	3.67660608805379e-05	Root	Proteobacteria	Betaproteobacteria	Neisseriales	Neisseriaceae	Neisseria
OTU_97.52	0.105293060145043	-0.0691627693498245	-0.252078420426916	-0.153904140795684	-0.288749428245198	-0.103171920415001	-0.00498332501762522	-0.197038892825775	-0.0772429607358763	Attached_Keratinized_gingiva	200	2.98019456580396e-05	Root	Firmicutes	Bacilli	Lactobacillales	Streptococcaceae	Streptococcus
