# Supplementary material for: MixMC: A Multivariate Statistical Framework to Gain Insight into Microbial Communities
Source: PLoS One. 2016 Aug 11;11(8):e0160169. doi: 10.1371/journal.pone.0160169 (PMC4981383; doi:10.1371/journal.pone.0160169)
Supplement: S1 File — Contribution of selected OTU for each sPLS-DA component. (ZIP) [file pone.0160169.s014.zip › Contribution/Oral-TSS-CLR/Oral-list-comp7.csv]

	Attached_Keratinized_gingiva	Buccal_mucosa	Hard_palate	Palatine_Tonsils	Saliva	Subgingival_plaque	Supragingival_plaque	Throat	Tongue_dorsum	GroupContrib	Sort	Importance	Rank1	Phylum	Class	Order	Family	Genus
OTU_97.14321	-0.350455867862131	-0.499110954103915	-0.162647815276242	0.0154276203278143	-0.635318789949452	-0.453422622620509	-0.445529631052825	1.09802080306324	0.20589642791384	Throat	1	0.252179262953005	Root	Firmicutes	Clostridia	Clostridiales	Lachnospiraceae	NA
OTU_97.34838	-0.0861261119743838	-0.337253599437958	-0.142440283983505	-0.0922670650303936	-0.366286175325776	-0.239412516949418	-0.28220185096383	0.0859283155139937	0.0397522712307166	Throat	2	0.230411646474916	Root	Firmicutes	Clostridia	Clostridiales	Lachnospiraceae	NA
OTU_97.2482	-0.537326892357894	-0.485173115459038	-0.0581898990514007	0.510994911539328	-0.376389383945046	-0.507173805286881	-0.490975911673004	1.15200629064231	0.088000887532169	Throat	3	0.209928216339856	Root	Fusobacteria	Fusobacteria	Fusobacteriales	Fusobacteriaceae	Leptotrichia
OTU_97.2787	-0.412222061935592	-0.471253493964893	-0.217309485863695	0.0826369089700035	-0.448909631404333	-0.45934941344936	-0.413263294180409	0.863760389381523	0.0355984073820948	Throat	4	0.192871555754355	Root	Fusobacteria	Fusobacteria	Fusobacteriales	Fusobacteriaceae	Leptotrichia
OTU_97.2868	0.68629757625665	-0.169050109844901	-0.370586349702252	-0.204979111516064	-0.427004853832755	0.207448028115102	0.155798113086679	-0.107390170192045	-0.0572361267129434	Attached_Keratinized_gingiva	5	0.19249929956805	Root	Proteobacteria	Gammaproteobacteria	Pseudomonadales	Moraxellaceae	Moraxella
OTU_97.34404	-0.0519833056064082	-0.195906078264256	-0.156697013169648	-0.0560112180097144	-0.300035976895041	-0.166500396637569	-0.149756201476815	0.0865116772822618	0.0193262361959799	Throat	6	0.187154519500898	Root	Firmicutes	Clostridia	Clostridiales	Lachnospiraceae	NA
OTU_97.84	-0.58860274163601	-0.674440661446529	-0.446319907842711	0.938452389059507	-0.391447432380869	-0.41507388860376	-0.399865964490595	0.942329577321255	1.11252770136979	Tongue_dorsum	7	0.179920428057422	Root	Fusobacteria	Fusobacteria	Fusobacteriales	Fusobacteriaceae	Leptotrichia
OTU_97.24214	0.371796216940642	-0.148641921632868	-0.208116146961108	-0.103360941932798	-0.3324523106842	0.107840327294631	0.0874940564472	-0.00596327691772214	0.00584301473162284	Attached_Keratinized_gingiva	8	0.167126349587264	Root	Fusobacteria	Fusobacteria	Fusobacteriales	Fusobacteriaceae	Leptotrichia
OTU_97.9036	0.417081254345024	0.268813489450422	0.494046785927897	-0.0834501821796834	-0.0595964955224414	-0.582267842810036	-0.609080928468005	-0.346091720585705	0.0217930739184502	Hard_palate	9	0.163938459796953	Root	Proteobacteria	Gammaproteobacteria	Pasteurellales	Pasteurellaceae	Haemophilus
OTU_97.9259	-0.0888231942902502	-0.233135944301183	-0.135584302087959	-0.0387722895570043	-0.380238971646688	-0.232452836227691	-0.243385999233939	0.0937057663557888	0.0391062545650037	Throat	10	0.151004726462575	Root	Firmicutes	Clostridia	Clostridiales	Lachnospiraceae	NA
OTU_97.29474	-0.133209708473342	-0.216467871262533	-0.0929234420725535	0.0245144242738987	-0.444589090314399	-0.30008579243862	-0.414060266178258	0.0870062650736392	0.135990700817703	Tongue_dorsum	11	0.150624699882496	Root	Firmicutes	Clostridia	Clostridiales	Lachnospiraceae	NA
OTU_97.21801	-0.262832131414415	-0.0269340796334451	-0.132755630413899	-0.20712086297961	0.156880991903449	-0.386144459044834	-0.144756439782755	-0.19227603116425	0.137377656084967	Saliva	12	0.148185551042487	Root	Proteobacteria	Gammaproteobacteria	Pasteurellales	Pasteurellaceae	Haemophilus
OTU_97.41713	-0.16678908323908	-0.394237267426511	-0.131502650340125	0.0236644022579939	-0.530878874293584	-0.451378989251406	-0.527384198618442	0.89866259987297	0.0350513115544221	Throat	13	0.143370688783221	Root	Firmicutes	Clostridia	Clostridiales	Lachnospiraceae	NA
OTU_97.65	-0.604853519839649	-0.0654583025272044	0.317365887553595	0.682595446125952	-0.168521106054472	-0.599329687939744	-0.851989685880556	0.996643396367769	0.798041147615371	Throat	14	0.13084950513598	Root	Firmicutes	Clostridia	Clostridiales	Lachnospiraceae	NA
OTU_97.38919	-0.256787555931661	-0.399373003714331	-0.353607472497981	-0.0811497773342035	-0.441477872467316	-0.521589279694088	-0.54134841752141	-0.19178642883099	1.81895169959919	Tongue_dorsum	15	0.129727275162509	Root	Firmicutes	Bacilli	Lactobacillales	Streptococcaceae	Streptococcus
OTU_97.42010	0.42054583633304	0.201763115990339	0.160411547697595	-0.114052807906903	-0.117992324411026	-0.622571881977768	-0.49585700173032	-0.246012839228132	0.306229213672737	Attached_Keratinized_gingiva	16	0.126427122701158	Root	Proteobacteria	Gammaproteobacteria	Pasteurellales	Pasteurellaceae	Haemophilus
OTU_97.10468	-0.107999708800338	-0.26191492214137	-0.163906457034055	-0.0213703227728158	-0.187874433751605	-0.218645927487245	-0.280422617166737	0.0908177692940151	0.046829455578959	Throat	17	0.126000981367155	Root	Bacteroidetes	Bacteroidia	Bacteroidales	Prevotellaceae	Prevotella
OTU_97.347	-0.370080445627118	-0.360366566533033	-0.0882738545333018	0.062227430476188	-0.184577533426614	-0.454829862992905	-0.497663881353464	0.993921118971954	0.0695601428203716	Throat	18	0.125922856820605	Root	Firmicutes	Clostridia	Clostridiales	Lachnospiraceae	Butyrivibrio
OTU_97.32220	-0.662964725569441	0.235853823619295	0.67794474737882	0.766059064722051	0.740018975092562	-1.13613443297083	-1.13202414947011	0.518859567005164	0.880406894675684	Tongue_dorsum	19	0.125818659605424	Root	Firmicutes	Clostridia	Clostridiales	Veillonellaceae	Veillonella
OTU_97.25335	-0.0208730663265386	-0.0573720965548072	-0.164215435827868	-0.214015963968835	-0.0715047175555759	-0.351299527785188	-0.288059371829277	-0.397084992793216	-0.0936180101331321	Attached_Keratinized_gingiva	20	0.122934523682986	Root	Proteobacteria	Gammaproteobacteria	Pasteurellales	Pasteurellaceae	Haemophilus
OTU_97.15	1.05219438528774	0.393863317449248	0.393301622999578	0.106242110220495	0.0935001875949249	-0.835665673958911	-0.675523685455068	-0.152688516082222	0.402191778579535	Attached_Keratinized_gingiva	21	0.122711970073455	Root	Proteobacteria	Gammaproteobacteria	Pasteurellales	Pasteurellaceae	Haemophilus
OTU_97.33019	0.0291581717880152	-0.181468679971517	-0.150961002363715	-0.0712458621555005	-0.305214497614686	-0.101425418010637	-0.162659094220399	0.0177738872668756	0.0323026587564217	Tongue_dorsum	22	0.11711908886136	Root	Fusobacteria	Fusobacteria	Fusobacteriales	Fusobacteriaceae	Leptotrichia
OTU_97.9674	0.0282893780648068	-0.252060675343073	-0.152329168489966	-0.0977498207413898	-0.317941551019755	-0.237732384531496	-0.193168858652912	0.0910344057799563	0.0520354821206521	Throat	23	0.116040075124699	Root	Fusobacteria	Fusobacteria	Fusobacteriales	Fusobacteriaceae	Leptotrichia
OTU_97.2459	-0.109902765868863	-0.348166194886458	-0.222132079678625	-0.0824876731931883	-0.217808632049109	-0.318462109933166	-0.295686851477787	-0.179196892294957	1.41221082969555	Tongue_dorsum	24	0.115826689219572	Root	Bacteroidetes	Bacteroidia	Bacteroidales	Prevotellaceae	Prevotella
OTU_97.16939	0.229176722237579	-0.170272058165937	-0.124825112302013	-0.186487534319904	-0.0927027031824925	-0.0140509449705664	-0.0389060194121616	-0.17064383573806	0.0524405178456974	Attached_Keratinized_gingiva	25	0.109278090609051	Root	Bacteroidetes	Bacteroidia	Bacteroidales	Prevotellaceae	Prevotella
OTU_97.23159	-0.132373337947863	-0.235924558469445	-0.13452145307108	0.602889190694761	-0.441776455961199	-0.552120225768679	-0.539188465258332	-0.255877129306451	1.1869131516459	Tongue_dorsum	26	0.108224547433004	Root	Firmicutes	Bacilli	Lactobacillales	Streptococcaceae	Streptococcus
OTU_97.16520	-0.206881088300856	-0.250917800810008	-0.116176338462422	0.128209784409926	-0.276177167485688	-0.437878781900022	-0.347137756086151	0.282597424330444	0.089279438828551	Throat	27	0.107582263361525	Root	Fusobacteria	Fusobacteria	Fusobacteriales	Fusobacteriaceae	Leptotrichia
OTU_97.34666	-0.377786651965392	-0.230190531862099	0.104464803296345	-0.315920891237082	-0.399831368723666	-0.603171891384623	-0.505204345834093	-0.241009313575781	1.38963546823619	Tongue_dorsum	28	0.107373735720844	Root	Actinobacteria	Actinobacteria	Actinomycetales	Micrococcaceae	Rothia
OTU_97.28984	-0.162767495381572	-0.0520262391264912	-0.396618340560793	-0.222298127613046	0.251990953882835	0.152137116567795	0.102568038296113	-0.562793955535323	-0.258543686375137	Saliva	29	0.107035991053133	Root	Firmicutes	Clostridia	Clostridiales	Veillonellaceae	Veillonella
OTU_97.15258	-0.604127559672838	-0.539260603953933	0.742031489958184	0.354477912744395	0.873801124373644	-0.787546740013645	-0.909762424257937	1.14581826686693	0.571883723632308	Throat	30	0.104253781362652	Root	Bacteroidetes	Bacteroidia	Bacteroidales	Prevotellaceae	Prevotella
OTU_97.42331	-1.16404895736734	-0.0776029290569037	0.494848726470793	0.740117404457895	0.00664995489167107	-0.244322324426133	-0.572898328376693	0.904959992947478	0.828877467483212	Throat	31	0.0994405475146762	Root	Firmicutes	Clostridia	Clostridiales	Lachnospiraceae	NA
OTU_97.11793	0.254613465894772	-0.347985406644339	-0.20745676964893	-0.224624592406058	-0.273402696442396	-0.0907213127602989	-0.091741086092624	-0.0292861080275867	-0.09334466071054	Attached_Keratinized_gingiva	32	0.098760632094431	Root	Firmicutes	Clostridia	Clostridiales	Veillonellaceae	Veillonella
OTU_97.149	-0.120361451011151	-0.298958512557031	-0.124400708297527	0.0316245286429742	-0.0677983345346982	-0.368914063103321	-0.50974355558754	1.00860143774722	0.130026163559763	Throat	33	0.0975847738278886	Root	Bacteroidetes	Bacteroidia	Bacteroidales	Prevotellaceae	Prevotella
OTU_97.34731	0.124403116850729	0.424721875345244	0.156145609016163	0.160427489222416	0.150668729524534	-0.230038545463286	-0.220358430068391	-0.186587948106744	0.244078805514358	Buccal_mucosa	34	0.0907379342524544	Root	Proteobacteria	Gammaproteobacteria	Pasteurellales	Pasteurellaceae	Haemophilus
OTU_97.1548	0.348616498213164	-0.138288474991191	-0.169470002295629	-0.0881743559677156	-0.314182686915887	0.100688097036772	0.0665063421463771	-0.00532980695304381	0.0256925074210195	Attached_Keratinized_gingiva	35	0.0906371465603209	Root	Fusobacteria	Fusobacteria	Fusobacteriales	Fusobacteriaceae	Leptotrichia
OTU_97.17932	-0.0379095900914348	-0.302470579101263	-0.152219503781697	-0.0318682270250992	-0.446254834348794	-0.207515606739559	-0.205845450038704	-0.0184727076714673	0.054080662652429	Tongue_dorsum	36	0.0893504698544667	Root	Fusobacteria	Fusobacteria	Fusobacteriales	Fusobacteriaceae	Leptotrichia
OTU_97.565	0.745100037673139	-0.185387977306087	-0.406401710425266	-0.224789341508424	-0.474615802872765	0.227496866838358	0.194121787075869	-0.119990194137199	-0.0627677188135679	Attached_Keratinized_gingiva	37	0.0892307324859459	Root	Proteobacteria	Gammaproteobacteria	Pasteurellales	Pasteurellaceae	Haemophilus
OTU_97.34388	-0.376746591416558	-0.56093785536578	-0.268697909715302	1.10027708476482	-0.571461263249493	-0.585588977060223	-0.462595716415025	0.824100604392157	1.09083488564377	Palatine_Tonsils	38	0.0888244264606	Root	Firmicutes	Clostridia	Clostridiales	Lachnospiraceae	NA
OTU_97.4147	-0.102320907320245	-0.363891898065901	-0.0769156563998866	0.0245015535783053	-0.146944119545188	-0.281284568802612	-0.446511001196138	0.802220878931861	0.0741045662115414	Throat	39	0.08759607888833	Root	Bacteroidetes	Bacteroidia	Bacteroidales	Prevotellaceae	Prevotella
OTU_97.18761	-0.446835312111025	-0.473786081401062	-0.155727776279191	-0.138875018009582	-0.295060682221764	-0.514250904179484	-0.511649729580367	1.03254104346374	0.776286451800894	Throat	40	0.0859749958171622	Root	Firmicutes	Clostridia	Clostridiales	Lachnospiraceae	NA
OTU_97.41112	-0.261348713282524	-0.370981240021095	-0.413520433037992	-0.118919384141376	-0.42621155383473	-0.290523071061556	-0.428394423325228	0.164038364752514	0.0494851294717582	Throat	41	0.0853337398314041	Root	Firmicutes	Clostridia	Clostridiales	Lachnospiraceae	Moryella
OTU_97.110	2.01706248061424	0.101495665965262	-0.209277146283833	-0.341680005840408	-0.165228127209566	-0.1920725869421	-0.26528130790933	-0.423538272253054	-0.345886083418541	Attached_Keratinized_gingiva	42	0.0842129898889118	Root	Proteobacteria	Gammaproteobacteria	Pasteurellales	Pasteurellaceae	Haemophilus
OTU_97.6055	-0.517502458837483	-0.401268307925888	-0.18526272642043	0.646632525198608	-0.376018323307448	-0.225146614358834	-0.188804763083468	0.137958055250594	0.196713156457904	Palatine_Tonsils	43	0.0839930793039764	Root	Firmicutes	Clostridia	Clostridiales	Lachnospiraceae	NA
OTU_97.1485	-0.117004160311855	-0.270224546655565	-0.313467894648269	-0.203943472235885	-0.438556509447956	0.0685936376700675	0.0563296623196326	-0.102786277324061	-0.290694758957696	Subgingival_plaque	44	0.0820044665134947	Root	Fusobacteria	Fusobacteria	Fusobacteriales	Fusobacteriaceae	Leptotrichia
OTU_97.34137	-0.322026329683193	0.01636680026856	0.216996760726067	-0.115413904125879	0.350054714131227	-0.642629231982012	-0.245787365671236	-0.130740238311418	0.750821827739413	Tongue_dorsum	45	0.0794611295808502	Root	Proteobacteria	Gammaproteobacteria	Pasteurellales	Pasteurellaceae	Haemophilus
OTU_97.35234	-0.142968660843841	-0.302908318076042	-0.104850570002913	-0.0752768111321238	-0.0740777008798684	-0.501199237932392	-0.455134822343762	0.826493430328985	0.0455898516074868	Throat	46	0.0793136225133335	Root	Bacteroidetes	Bacteroidia	Bacteroidales	Prevotellaceae	Prevotella
OTU_97.24040	1.00898563958169	0.532220196855046	0.353455820539032	0.00996919862490802	-0.073745279122019	-0.747877508051513	-0.720611644770776	-0.250971698909386	-0.111695923856219	Attached_Keratinized_gingiva	47	0.0773184337689488	Root	Proteobacteria	Gammaproteobacteria	Pasteurellales	Pasteurellaceae	Haemophilus
OTU_97.14075	-0.0919364441495007	-0.298748081118973	-0.221901276728781	-0.0492057624691247	-0.200213387018124	-0.233801353890003	-0.310843699409742	-0.099798195601325	0.2464686363098	Tongue_dorsum	48	0.0754942239463205	Root	Bacteroidetes	Bacteroidia	Bacteroidales	Prevotellaceae	Prevotella
OTU_97.16895	-0.0327018479894676	0.0048549440849643	-0.227944899792867	-0.227040366061377	-0.192994214258386	-0.280197219309908	-0.106456847385759	-0.252694852529515	-0.0399481991906482	Buccal_mucosa	49	0.0743891538144379	Root	Proteobacteria	Gammaproteobacteria	Pasteurellales	Pasteurellaceae	Haemophilus
OTU_97.41878	-0.492246064005984	-0.485474139603941	-0.212700758264131	0.802381100061096	-0.170594273929821	-0.512253111985517	-0.541010956530907	1.07650562649058	0.982712435321371	Throat	50	0.0740247102077845	Root	Firmicutes	Clostridia	Clostridiales	Lachnospiraceae	Moryella
OTU_97.38434	0.596269367248817	0.642987661275718	0.00979494503391524	-0.162581073928913	0.265610987005771	0.13262578383016	0.549146971058296	-0.638029407651952	-0.161707961069552	Buccal_mucosa	51	0.0716494161273747	Root	Proteobacteria	Gammaproteobacteria	Pasteurellales	Pasteurellaceae	Haemophilus
OTU_97.138	-0.229090181421222	-0.336235087434431	-0.175264394456724	0.137174425736644	0.0511914363508209	-0.43284945495141	-0.527949128822508	0.859301623435774	0.070277551652365	Throat	52	0.069169169990061	Root	Bacteroidetes	Bacteroidia	Bacteroidales	Prevotellaceae	Prevotella
OTU_97.34723	-0.503430882106357	0.222586045929531	0.94726620754347	-0.173474130099451	-0.305443912548678	-0.850811376845417	-0.841014800192987	-0.0738834843981549	1.03841894221411	Tongue_dorsum	53	0.0678854140664771	Root	Actinobacteria	Actinobacteria	Actinomycetales	Micrococcaceae	Rothia
OTU_97.31866	-0.458480976847915	-0.336161874789331	-0.059796431830456	0.100007387707174	-0.305997959609221	-0.420923339339611	-0.36359355889928	0.583334945837303	0.202010149908858	Throat	54	0.0640840254729745	Root	Firmicutes	Clostridia	Clostridiales	Lachnospiraceae	Moryella
OTU_97.38156	-0.517487163775988	-0.00732203259752306	0.574450200897664	0.0728200215732049	-0.0170903508283307	-0.723131514790329	-0.68100764965709	0.00348475568160081	1.10956061720679	Tongue_dorsum	55	0.0635590658171604	Root	Firmicutes	Bacilli	Lactobacillales	Streptococcaceae	Streptococcus
OTU_97.38959	-0.314048321950449	-0.30942638308113	0.0467040529902122	0.0758011378947029	0.177433755564137	-0.560005699407436	-0.501166781088539	0.816815024672205	0.0190590715205296	Throat	56	0.0614863348890281	Root	Bacteroidetes	Bacteroidia	Bacteroidales	Prevotellaceae	Prevotella
OTU_97.28281	-0.198463146995398	-0.193613146680678	-0.117717914758851	-0.00780776739843024	-0.0412560069855183	-0.423492099476333	-0.425793866863464	-0.178302729892763	0.0394044444285031	Tongue_dorsum	57	0.0605785509343177	Root	Firmicutes	Clostridia	Clostridiales	Veillonellaceae	Veillonella
OTU_97.35228	-0.10054099977536	-0.345440158724096	-0.293871545581049	-0.299766394913517	-0.337362039363779	-0.286591399224038	-0.227931055342353	-0.297318422316613	1.18555459706066	Tongue_dorsum	58	0.0600479315124079	Root	Firmicutes	Bacilli	Lactobacillales	Streptococcaceae	Streptococcus
OTU_97.40685	-0.172124011030123	-0.277647326749487	0.0198022800886209	-0.346250475860891	-0.344824753191517	-0.465186259399075	-0.464690342036481	-0.237648738532164	0.905668361230726	Tongue_dorsum	59	0.0598530921106168	Root	Actinobacteria	Actinobacteria	Actinomycetales	Actinomycetaceae	Actinomyces
OTU_97.29933	-0.121126568505707	-0.146408078417255	-0.106012908008236	-0.0639594714971327	-0.136952942260876	-0.220674246402978	-0.296981207586377	-0.144343664069596	0.112545967399452	Tongue_dorsum	60	0.0593854179400764	Root	Firmicutes	Bacilli	Lactobacillales	Streptococcaceae	Streptococcus
OTU_97.8548	-0.451371757932037	-0.357885364997895	0.0955179191732618	-0.00632612732838243	-0.0586509012045434	-0.690894195521181	-0.734887763183482	-0.233810566766305	1.36049106958416	Tongue_dorsum	61	0.0593567797174982	Root	Firmicutes	Bacilli	Lactobacillales	Carnobacteriaceae	Granulicatella
OTU_97.24417	0.444826280194201	0.367040241913837	-0.187394018523278	-0.672921448492213	0.373237192769451	1.10428378301684	1.03455866850895	-0.869554508064883	-0.990981287770008	Subgingival_plaque	62	0.058329565243169	Root	Firmicutes	Clostridia	Clostridiales	Veillonellaceae	Veillonella
OTU_97.4395	-0.0659499717403062	-0.0678619042305084	-0.134473661867056	-0.0547707248500373	-0.155378306970968	-0.149601833746944	0.00363783146643026	-0.315976920247883	-0.0470321775127379	Supragingival_plaque	63	0.0568387498678238	Root	Proteobacteria	Gammaproteobacteria	Pasteurellales	Pasteurellaceae	Haemophilus
OTU_97.17053	-0.211621045733682	-0.398773041957415	-0.0909551629770014	-0.0460742587882859	0.0280199116489139	-0.498572173190783	-0.509507675142494	0.231361604772885	-0.0183144256034368	Throat	64	0.0554249544122896	Root	Bacteroidetes	Bacteroidia	Bacteroidales	Prevotellaceae	Prevotella
OTU_97.311	0.76449742394224	-0.158124730656243	-0.401856028491306	-0.222275029136136	-0.438096399702486	0.234945833148181	0.217082166288551	-0.116451637592842	-0.0620656497077363	Attached_Keratinized_gingiva	65	0.0552224214993477	Root	Fusobacteria	Fusobacteria	Fusobacteriales	Fusobacteriaceae	Sneathia
OTU_97.17104	-0.591815385913255	-0.0494074618600003	0.624429584517983	0.457827735581854	0.701613646530646	-0.839585577435414	-0.967701205331265	0.0991416279801824	0.764702970656546	Tongue_dorsum	66	0.0542539281269215	Root	Firmicutes	Clostridia	Clostridiales	Veillonellaceae	Veillonella
OTU_97.21917	-0.149916952559395	-0.00797830021192383	-0.0903299583297762	0.0321520779094087	0.524941038303527	-0.774400655984329	-0.702553050185688	-0.0910880625343572	0.139391297904586	Saliva	67	0.0540330343514406	Root	Firmicutes	Clostridia	Clostridiales	Veillonellaceae	Veillonella
OTU_97.326	0.322627783074004	-0.162307332312124	-0.199894320845042	-0.0553101448932397	-0.308970017652881	0.0583008617409655	-0.00312340549694225	-0.0126547420094808	-0.0976223348829964	Attached_Keratinized_gingiva	68	0.0538593178980144	Root	Fusobacteria	Fusobacteria	Fusobacteriales	Fusobacteriaceae	Streptobacillus
OTU_97.42409	-0.0674329721981873	-0.207780319595669	-0.385404608904	-0.0706829023251895	-0.339910333375671	-0.0114417213332724	-0.0297997981764056	-0.109432404248839	-0.0675855126199145	Subgingival_plaque	69	0.0533531404250696	Root	Bacteroidetes	Bacteroidia	Bacteroidales	Porphyromonadaceae	Tannerella
OTU_97.11	-0.558235975815316	0.210549944032332	0.66679843144813	0.615456044784141	0.86942342677957	-1.07969492154179	-1.23645125960937	0.498400523070543	0.796406084430508	Saliva	70	0.05332015892273	Root	Firmicutes	Clostridia	Clostridiales	Veillonellaceae	Veillonella
OTU_97.117	-0.552388931286616	-0.623512467993067	0.410232963017946	0.504193722069505	0.165980649849806	-0.685415020079674	-0.656094051658072	0.785341939374517	0.186371396808892	Throat	71	0.0528135650945081	Root	Firmicutes	Clostridia	Clostridiales	Peptostreptococcaceae	Peptostreptococcus
OTU_97.29943	-0.755336727338725	-0.505272686204577	0.49575425893289	0.68076022831731	0.864590449108891	-0.99994683100874	-0.981956945841919	0.663646981719683	1.11137755768607	Tongue_dorsum	72	0.0520440269045445	Root	Firmicutes	Clostridia	Clostridiales	Veillonellaceae	Veillonella
OTU_97.72	-0.761054856847082	-0.228984853099607	0.19067485023414	0.876525167500415	0.0297277911508774	-0.603493315867399	-0.651317745865014	1.01813483797217	0.948072686316096	Throat	73	0.0516137708683975	Root	Firmicutes	Clostridia	Clostridiales	Lachnospiraceae	Moryella
OTU_97.6383	-0.369446517096326	-0.405156158543392	0.0814192986661114	0.0303053353217859	0.0324368075910004	-0.747150741223869	-0.528540257496905	1.08875972436284	0.203017043694761	Throat	74	0.0513623123409911	Root	Bacteroidetes	Bacteroidia	Bacteroidales	Prevotellaceae	Prevotella
OTU_97.16847	-0.51452408286241	0.266196091092491	0.974618136831324	-0.49554705698816	-0.38947927970034	-0.816606426448597	-0.936452242843481	0.57581572140502	1.20326496467246	Tongue_dorsum	75	0.0505461793884094	Root	Actinobacteria	Actinobacteria	Actinomycetales	Micrococcaceae	Rothia
OTU_97.16379	-0.158398406752344	-0.375852091744642	-0.210921034688166	-0.142358052115848	1.10472451961161	-0.429590433427598	-0.404897515999629	-0.205172011427369	0.128004311493372	Saliva	76	0.0503992405747376	Root	TM7	TM7-3	EW055		NA
OTU_97.34249	-0.163449570642268	-0.0772938900948607	0.249068476009087	-0.241054295503457	-0.402009273951584	-0.513307021041948	-0.507589553577007	-0.162616689894249	1.01670195729673	Tongue_dorsum	77	0.0499999509486525	Root	Actinobacteria	Actinobacteria	Actinomycetales	Micrococcaceae	Rothia
OTU_97.35580	0.0868016602241924	-0.181762205386493	-0.261174955560698	-0.256522080156272	-0.400616271763458	0.0833978316350302	0.128457916775707	-0.115638901110316	-0.136621822161183	Supragingival_plaque	78	0.0494854149411197	Root	Fusobacteria	Fusobacteria	Fusobacteriales	Fusobacteriaceae	Leptotrichia
OTU_97.39133	-0.365005012343892	-0.250346155619796	0.248995741741016	-0.0675889360397165	0.646881818030527	-0.61970429302953	-0.693496705813854	-0.194902237710658	0.997956148925313	Tongue_dorsum	79	0.0478637449346195	Root	Firmicutes	Clostridia	Clostridiales	Veillonellaceae	Veillonella
OTU_97.413	0.536664909404768	-0.181931579053273	-0.297268683333001	-0.132861546241923	-0.408586532499117	0.160082318734129	0.119380028884661	-0.087499567348989	-0.0647552828286424	Attached_Keratinized_gingiva	80	0.0478567426052029	Root	Fusobacteria	Fusobacteria	Fusobacteriales	Fusobacteriaceae	Fusobacterium
OTU_97.23257	-0.264630121555376	-0.26128003550203	-0.338628023368544	-0.283560184919816	-0.27381736472081	1.18211539105707	0.622522174361559	-0.178126798178573	-0.5736171581277	Subgingival_plaque	81	0.0471069428516194	Root	Firmicutes	Bacilli	Gemellales	Gemellaceae	Gemella
OTU_97.37438	-0.422595040158858	-0.083042227061518	0.195864780915271	0.807375356121722	-0.195402740187139	-0.60939526484831	-0.708278758783498	0.973771890259868	0.756168016834054	Throat	82	0.0469259699309525	Root	Fusobacteria	Fusobacteria	Fusobacteriales	Fusobacteriaceae	Leptotrichia
OTU_97.7648	0.0406179300701531	-0.337945886916346	-0.258790423409468	-0.143275119742234	-0.232078077033618	0.0764661677991323	0.136528911306799	-0.136784534781953	-0.110148463361697	Supragingival_plaque	83	0.0465270718496952	Root	Bacteroidetes	Flavobacteria	Flavobacteriales	Flavobacteriaceae	Capnocytophaga
OTU_97.3573	-0.193505130769066	-0.393742524037636	-0.31343498599421	-0.169786446545394	-0.45734624316164	-0.355086556223075	-0.332372949338461	-0.24619354153366	1.87602594543978	Tongue_dorsum	84	0.0462036959187207	Root	Proteobacteria	Betaproteobacteria	Neisseriales	Neisseriaceae	Neisseria
OTU_97.40962	-0.322916508878575	0.00406358852573562	0.663296697611473	-0.429069471659624	-0.403087949972034	-0.544723043556561	-0.53918822953514	-0.163238219666804	1.22852136578168	Tongue_dorsum	85	0.0458743517220264	Root	Actinobacteria	Actinobacteria	Actinomycetales	Micrococcaceae	Rothia
OTU_97.35461	-0.090783157754196	-0.198285690734805	-0.0783142042197029	-0.0898217083626006	0.0377300737906202	-0.380803909688628	-0.333734232001093	-0.116301601412389	0.0628590624899598	Tongue_dorsum	86	0.0457397644832015	Root	Bacteroidetes	Bacteroidia	Bacteroidales	Prevotellaceae	Prevotella
OTU_97.38907	-0.0276638129688202	-0.233000737156874	-0.161880427104395	-0.0970024198248254	-0.324397524148605	-0.206613189811717	-0.231015136230836	-0.149606822193195	0.116649696000323	Tongue_dorsum	87	0.0456743749864203	Root	Firmicutes	Bacilli	Lactobacillales	Streptococcaceae	Streptococcus
OTU_97.1341	0.228253531609393	0.572663164806756	0.568084178239596	0.549860945170288	-0.682454386691337	-0.80092658090292	-0.782255700736925	-0.0489911677166245	0.910616859547102	Tongue_dorsum	88	0.0452561726909606	Root	Firmicutes	Bacilli	Lactobacillales	Streptococcaceae	Streptococcus
OTU_97.38158	-0.352240153757542	-0.317664141802485	0.567229129674114	0.585037822081439	0.801325104159428	-0.753681320879847	-0.777664259709886	-0.138813100714267	1.09531486732468	Tongue_dorsum	89	0.0449501937473889	Root	Firmicutes	Clostridia	Clostridiales	Veillonellaceae	Veillonella
OTU_97.37382	-0.138275680190889	-0.227419915904049	-0.297678533155474	-0.41136477834013	0.0173892884538584	0.158280212521066	0.0835366694695647	-0.3259120720617	-0.278271100534563	Subgingival_plaque	90	0.0448660247063272	Root	TM7	TM7-3	EW055		NA
OTU_97.160	-0.622162759281624	-0.413190070021089	0.803214056305681	0.599479612289588	0.449022041762435	-1.0630036038628	-0.967573115147953	0.954425569093885	0.961656981671241	Tongue_dorsum	91	0.0444563943835321	Root	Firmicutes	Clostridia	Clostridiales	ClostridialesFamilyXIII.IncertaeSedis	Eubacterium
OTU_97.12273	-0.309466854022593	-0.255065463306091	-0.0897395716845244	0.123819298508341	0.0426052210859607	-0.501369144860788	-0.670485767211661	0.957762367221335	0.213980714649977	Throat	92	0.0440925691871995	Root	Bacteroidetes	Bacteroidia	Bacteroidales	Prevotellaceae	Prevotella
OTU_97.29752	-0.24197741921002	-0.507978490031882	-0.254967499998064	0.0835073809932761	-0.437766154645834	-0.556966511627557	-0.537266613870677	-0.0683246778419487	1.76575111981761	Tongue_dorsum	93	0.0432929838968989	Root	Firmicutes	Bacilli	Lactobacillales	Streptococcaceae	Streptococcus
OTU_97.3428	-0.111987326834912	-0.250255452921991	-0.0656179474617731	-0.0637506323101872	-0.208296862358066	-0.215725986808817	-0.175395504944498	0.109482164413765	0.0137540147841854	Throat	94	0.0414476318310686	Root	Bacteroidetes	Bacteroidia	Bacteroidales	Prevotellaceae	Prevotella
OTU_97.10	-0.233663514239763	0.118172476145144	-0.511963624470331	-0.750026274615281	0.404879220961372	0.66806912336398	0.747890599928091	-0.427298676298692	-0.0358854709990756	Supragingival_plaque	95	0.040295086409892	Root	Firmicutes	Clostridia	Clostridiales	Veillonellaceae	Veillonella
OTU_97.38354	-0.334237761222892	0.33862572528829	0.640696058129091	0.624376776654083	0.69232426234848	-1.54207111534839	-1.51836847778425	0.476613438217612	0.801275831306883	Tongue_dorsum	96	0.040064774703547	Root	Firmicutes	Clostridia	Clostridiales	Veillonellaceae	Veillonella
OTU_97.903	-0.414548736991349	-0.276967975231157	0.651630158201492	-0.00653664219350021	0.796672826611089	-0.655804389566119	-0.776310573276272	1.0698829017593	0.0329892965452036	Throat	97	0.0400388442007549	Root	Bacteroidetes	Bacteroidia	Bacteroidales	Prevotellaceae	Prevotella
OTU_97.1516	-0.38444321338847	-0.493198967723989	-0.305645653350479	-0.0527722099506233	1.00882651123045	-0.595812540287876	-0.608887730543647	-0.154964155983888	0.987211347335737	Saliva	98	0.0399596312692746	Root	Firmicutes	Clostridia	Clostridiales	Lachnospiraceae	Oribacterium
OTU_97.20751	-0.214536252894853	-0.572123939146608	-0.129981448668148	0.614346519407808	0.833543291805423	-0.491808787860004	-0.591398342631866	0.950576221644372	-0.0351768777207557	Throat	99	0.0399187222044045	Root	Firmicutes	Clostridia	Clostridiales	Veillonellaceae	Veillonella
OTU_97.3540	0.267511140961196	-0.200697568111733	-0.291753477586264	-0.13077975187803	-0.27485347059748	0.116554786576855	0.048078657309514	-0.0888738025113665	-0.100621152246989	Attached_Keratinized_gingiva	100	0.0395652503541966	Root	Fusobacteria	Fusobacteria	Fusobacteriales	Fusobacteriaceae	Fusobacterium
OTU_97.34663	-0.601173743599959	0.189931524553878	0.926644854796377	0.430618481675749	-0.167461791846835	-0.975228476986071	-0.99232613758645	0.284007493890633	1.11333107000965	Tongue_dorsum	101	0.0385172494442662	Root	Actinobacteria	Actinobacteria	Actinomycetales	Micrococcaceae	Rothia
OTU_97.6068	-0.120802557978087	-0.101865361575096	-0.0633338911065386	0.215019709358424	-0.270606248416309	-0.240685760505515	-0.386824484652008	0.217643022224624	0.217098845348481	Throat	102	0.037448848495397	Root	Fusobacteria	Fusobacteria	Fusobacteriales	Fusobacteriaceae	Leptotrichia
OTU_97.10376	0.0849754325896663	-0.0577845111049053	-0.120532505201787	-0.0160118731075709	-0.399684496434599	-0.484659839856684	-0.45510638450729	-0.3447210035452	-0.333192242596754	Attached_Keratinized_gingiva	103	0.0373365688455901	Root	Firmicutes	Bacilli	Lactobacillales	Streptococcaceae	Streptococcus
OTU_97.22133	-0.351104840950368	-0.479229990891952	0.0755028973471541	0.507893666703268	0.38184997572628	-0.672389156890255	-0.679930104090199	1.09065943903943	0.646537000490721	Throat	104	0.0366877848281474	Root	Bacteroidetes	Bacteroidia	Bacteroidales	Prevotellaceae	Prevotella
OTU_97.58	-0.296509026301844	-0.127429665319791	0.0457078000870992	0.223128472327885	-0.164697064882554	-0.399220532923381	-0.655588598324245	0.277604639365074	0.118433817107859	Throat	105	0.0360439451284571	Root	Fusobacteria	Fusobacteria	Fusobacteriales	Fusobacteriaceae	Leptotrichia
OTU_97.38584	-0.556795241699016	0.188125894899719	0.72758937026584	0.601952814808303	0.367494621280979	-1.08532729029472	-0.960179746824883	0.457111908979969	0.925422847853345	Tongue_dorsum	106	0.0358423798822846	Root	Firmicutes	Bacilli	Lactobacillales	Streptococcaceae	Streptococcus
OTU_97.40	0.0878828225422121	-0.273870838375482	-0.132280902066467	-0.263251270354391	-0.154010500548644	-0.16334683553214	-0.246306915578842	-0.0651297015980053	-0.328981169367536	Attached_Keratinized_gingiva	107	0.0343485999442623	Root	Proteobacteria	Betaproteobacteria	Burkholderiales	Burkholderiaceae	Ralstonia
OTU_97.111	0.292723525679672	-0.10138198118868	-0.152405588631062	-0.0361770890895724	-0.262368141760867	0.0755307389343175	0.0462284898835555	0.00431305047853727	0.0319978916171094	Attached_Keratinized_gingiva	108	0.0334622025529099	Root	Fusobacteria	Fusobacteria	Fusobacteriales	Fusobacteriaceae	Leptotrichia
OTU_97.12508	-0.854891686902729	0.448586024496564	0.81238519045707	0.654927824836104	0.4059763075468	-1.15538579435565	-1.14824375259353	0.550854779234056	0.916138014147471	Tongue_dorsum	109	0.0331393127195558	Root	Firmicutes	Bacilli	Lactobacillales	Streptococcaceae	Streptococcus
OTU_97.27551	-0.0883048298325004	-0.297279873616522	-0.130508534104955	0.0254136468504481	-0.261636975169816	-0.318981261936049	-0.300949017009784	0.0763157507595355	0.213017467089296	Tongue_dorsum	110	0.0324054110307227	Root	Actinobacteria	Actinobacteria	Actinomycetales	Actinomycetaceae	Actinomyces
OTU_97.37510	-0.538684285709257	-0.611370525067108	-0.221342751252724	-0.181563007590833	0.743741922848936	-0.631614259775883	-0.615993205214238	0.00290285014483103	1.18997902499268	Tongue_dorsum	111	0.0323500147680436	Root	Firmicutes	Clostridia	Clostridiales	Veillonellaceae	Veillonella
OTU_97.8939	-0.306395104277683	-0.558923972233939	-0.106114341568813	-0.0536109601928025	0.855830693412969	-0.65393487273038	-0.710905868045768	1.13632244940938	-0.0388663846370213	Throat	112	0.032288373748829	Root	Firmicutes	Clostridia	Clostridiales	Veillonellaceae	Veillonella
OTU_97.5097	0.043314637361034	0.12741131111895	-0.341031537660172	-0.672863059330156	0.301045376861491	1.08546393842955	1.13512950825587	-0.739586549614671	-0.738277901697827	Supragingival_plaque	113	0.0322200965456803	Root	Firmicutes	Clostridia	Clostridiales	Veillonellaceae	Veillonella
OTU_97.153	0.0977528325164512	-0.0847220469561045	-0.219922417478877	-0.162236535052959	-0.0399948556146481	0.128316758286797	0.0956217970403711	-0.112527788392949	-0.0619921786091526	Subgingival_plaque	114	0.0316025772170991	Root	TM7	TM7-3	EW055		NA
OTU_97.29887	-0.373182604482743	-0.347742335964801	-0.389189741558314	-0.343740415778886	0.455656435728198	-0.489981755641409	-0.419408340192817	-0.26377305161505	1.04221456911293	Tongue_dorsum	115	0.031060334099463	Root	Firmicutes	Clostridia	Clostridiales	Veillonellaceae	Veillonella
OTU_97.380	-0.239114315175826	-0.502059476338028	-0.267951917761981	-0.0230269018271507	1.20273622273466	-0.266071110160488	-0.41062763263518	0.139357711464781	-0.103825813305131	Saliva	116	0.0309982391429684	Root	Firmicutes	Clostridia	Clostridiales	Veillonellaceae	Selenomonas
OTU_97.3345	0.381373193819524	-0.194119854862018	-0.337239808266646	-0.251352091903118	-0.301649947116153	-0.287599641021495	-0.329835608591588	-0.363667855093151	-0.182354797763826	Attached_Keratinized_gingiva	117	0.0308402649442354	Root	Proteobacteria	Gammaproteobacteria	Pasteurellales	Pasteurellaceae	Haemophilus
OTU_97.29965	-0.11483977991846	-0.290857508986846	-0.1422339206542	-0.0722356667163373	-0.0800211956625006	-0.44302803342175	-0.396000451410404	0.0942261429900049	0.0355142342693096	Throat	118	0.0308232417977498	Root	Bacteroidetes	Bacteroidia	Bacteroidales	Prevotellaceae	Prevotella
OTU_97.33549	0.74904746404614	0.251054487031122	0.578672661397816	-0.105640450504203	0.285575506316757	-0.698871958430928	-0.733739200037969	0.0642542858283278	0.222187069934138	Attached_Keratinized_gingiva	119	0.0303009712280993	Root	Proteobacteria	Gammaproteobacteria	Pasteurellales	Pasteurellaceae	Haemophilus
OTU_97.42886	-0.123312126473418	-0.338437371355637	-0.422164194536546	-0.428136610448711	-0.52235398589731	0.201941111834312	1.94013323482208	-0.361304886665384	-0.455338618612402	Supragingival_plaque	120	0.0302734110125558	Root	Actinobacteria	Actinobacteria	Actinomycetales	Corynebacteriaceae	Corynebacterium
OTU_97.5401	-0.11075366576234	-0.375517299383329	-0.260359741487599	-0.0459402738141484	0.190051573771505	-0.244530393077416	-0.2989057235187	0.000547478416187786	-0.0607907633784082	Saliva	121	0.0300357683521624	Root	Firmicutes	Clostridia	Clostridiales	Veillonellaceae	Selenomonas
OTU_97.34911	-0.291777985453607	0.215432790526271	0.717795902362253	0.777733519759103	0.647455832181989	-1.0390767026191	-0.957056208518014	0.0569913487313732	0.754331309515028	Palatine_Tonsils	122	0.0290591822735856	Root	Firmicutes	Clostridia	Clostridiales	Veillonellaceae	Veillonella
OTU_97.35424	-0.060529147396972	-0.367490110934648	-0.33219053865769	-0.0591173951163674	-0.496443529322576	-0.335231098185642	-0.376381284219476	-0.139859443217949	1.98094584862596	Tongue_dorsum	123	0.0248289777999986	Root	Firmicutes	Bacilli	Lactobacillales	Streptococcaceae	Streptococcus
OTU_97.35586	-0.0735959028766258	-0.32833979505617	-0.14019899234595	-0.00134975357771429	-0.396281163018499	-0.197944710769953	-0.188377397860049	-0.0169873388490122	0.0218238520822036	Tongue_dorsum	124	0.0232150382709854	Root	Fusobacteria	Fusobacteria	Fusobacteriales	Fusobacteriaceae	Leptotrichia
OTU_97.19116	-0.252683629056409	-0.250148678150952	-0.135757739980604	0.0816976072113851	-0.354209116216169	-0.197804923311548	-0.212979959657682	0.00408193666587451	0.106677261263121	Tongue_dorsum	125	0.022671558123468	Root	Fusobacteria	Fusobacteria	Fusobacteriales	Fusobacteriaceae	Leptotrichia
OTU_97.109	-0.917398101475812	-0.494520614713111	0.79267216595012	0.771680411185062	0.536247190698781	-1.0083387892153	-1.0238603178465	0.9923361688068	1.00175208805277	Tongue_dorsum	126	0.0226153732539834	Root	Tenericutes	Erysipelotrichi	Erysipelotrichales	Erysipelotrichaceae	Bulleidia
OTU_97.37488	0.766440478674714	0.16108581966187	0.544110689663283	0.0576252926776711	0.121366606334329	-0.796734373244912	-0.79272268541247	-0.0837710609450066	0.113587634606405	Attached_Keratinized_gingiva	127	0.0224651572659572	Root	Proteobacteria	Gammaproteobacteria	Pasteurellales	Pasteurellaceae	Haemophilus
OTU_97.457	0.50716416435961	-0.1746354362634	-0.285347087467998	-0.167393342448725	-0.30038597236381	0.153514619407435	0.105873520447496	-0.0839905045422327	-0.0144922823986204	Attached_Keratinized_gingiva	128	0.0223328662900931	Root	Bacteroidetes	Bacteroidia	Bacteroidales	Prevotellaceae	Prevotella
OTU_97.25521	-0.41731121208691	0.492377262755482	0.740689922583508	0.107132909960978	0.0952733016648675	-0.926370332156553	-0.912375507214411	0.580054348019649	0.997990079367717	Tongue_dorsum	129	0.021739211332602	Root	Actinobacteria	Actinobacteria	Actinomycetales	Micrococcaceae	Rothia
OTU_97.23360	-0.0659009551348921	-0.240611069646272	-0.209795543534508	-0.0491691149416762	-0.367671532872379	-0.212808623523019	-0.250749849172449	-0.170204941125413	0.24272508734248	Tongue_dorsum	130	0.0211295081544745	Root	Firmicutes	Bacilli	Lactobacillales	Streptococcaceae	Streptococcus
OTU_97.316	0.61502488868595	-0.128654867082737	-0.289046555029085	-0.185546950407825	-0.273586067994814	0.196124067652112	0.202290237994654	-0.0219479604946426	-0.00857864892574694	Attached_Keratinized_gingiva	131	0.0198268654106172	Root	Firmicutes	Clostridia	Clostridiales	Clostridiaceae	Clostridium
OTU_97.35608	-0.290497220796703	0.695159897894376	0.813137189130732	0.500923035812927	0.302747085937199	-1.2581894199667	-1.25270599536412	0.558577462941156	0.590899751251499	Hard_palate	132	0.0190694694146583	Root	Firmicutes	Bacilli	Lactobacillales	Streptococcaceae	Streptococcus
OTU_97.1272	-0.00495313546424326	-0.15788634548255	-0.160161661077928	-0.0828678187996144	-0.0577793426342677	-0.177886363743121	-0.16727837272739	0.0330668001906594	-0.0206729796891977	Throat	133	0.0182977435040593	Root	Bacteroidetes	Bacteroidia	Bacteroidales	Prevotellaceae	Prevotella
OTU_97.29818	-0.340020972530067	-0.299588249090196	-0.06286288134643	-0.0350110674930528	0.0187872214255525	-0.476855865883299	-0.471640456517869	0.32024981172948	0.0353126352252908	Throat	134	0.0177119807907017	Root	Bacteroidetes	Bacteroidia	Bacteroidales	Prevotellaceae	Prevotella
OTU_97.23256	-0.0138036228339635	-0.217797207526534	0.0670187971613671	-0.011691140902567	-0.0201371235888037	-0.329299401081119	-0.477911507680299	-0.0984984068317836	0.107306094300024	Tongue_dorsum	135	0.0170272075447249	Root	Bacteroidetes	Bacteroidia	Bacteroidales	Prevotellaceae	Prevotella
OTU_97.37579	-0.452138007176447	-0.195748509382742	0.180333815821421	0.0258567665333636	-0.203226718232091	-0.622224472496047	-0.507510525171392	-0.0690994994178594	1.17195273431032	Tongue_dorsum	136	0.0163322554552497	Root	Firmicutes	Bacilli	Lactobacillales	Carnobacteriaceae	Granulicatella
OTU_97.42789	-0.127828870557862	-0.382480737735416	-0.445648369583939	-0.380939006824418	-0.477934296365377	0.464946911939216	2.03980260630402	-0.35768236695918	-0.362797362125123	Supragingival_plaque	137	0.0158923216904752	Root	Actinobacteria	Actinobacteria	Actinomycetales	Corynebacteriaceae	Corynebacterium
OTU_97.35919	4.93306131140432e-05	-0.0496988274175435	-0.216892094626683	-0.170107502973789	-0.303295848358176	0.117724549868664	0.18579604861397	-0.102672371605448	-0.122980329082849	Supragingival_plaque	138	0.0152064912024236	Root	Fusobacteria	Fusobacteria	Fusobacteriales	Fusobacteriaceae	Leptotrichia
OTU_97.37213	-0.347296254675608	-0.576977207347493	-0.252869151932414	0.778942742831477	0.664145227214854	-0.68710987308653	-0.693597689400891	-0.0334212357002734	1.497603767264	Tongue_dorsum	139	0.0148055209044894	Root	Firmicutes	Clostridia	Clostridiales	Veillonellaceae	Veillonella
OTU_97.31887	-0.238978873213116	-0.161010396237872	-0.38101241862925	-0.137599020990651	-0.352451251516347	0.0355831531557341	0.0865758882212772	-0.0985780510933114	-0.0377214183711634	Supragingival_plaque	140	0.0146461548123473	Root	Firmicutes	Clostridia	Clostridiales	Lachnospiraceae	NA
OTU_97.30792	-0.0747384644506732	-0.124751657290536	-0.179760554641171	-0.212582081889763	-0.225659237047475	-0.38148777581716	-0.15217760139876	-0.337900352100914	0.0560328384904184	Tongue_dorsum	141	0.01373272630887	Root	Proteobacteria	Gammaproteobacteria	Pasteurellales	Pasteurellaceae	Haemophilus
OTU_97.21281	-0.661562153381416	0.495542294613213	0.813200112219418	0.536846457933028	0.212777656970723	-1.12144323106541	-1.08047724940111	0.638272701201855	1.00148962153034	Tongue_dorsum	142	0.0136049033439485	Root	Actinobacteria	Actinobacteria	Actinomycetales	Micrococcaceae	Rothia
OTU_97.23500	-0.155486396623806	-0.379674289052408	-0.220119687338834	-0.0604072381024341	-0.278668098365944	-0.388612119534884	-0.317395218253815	-0.123393558418086	1.571715247239	Tongue_dorsum	143	0.0135988114974986	Root	Firmicutes	Bacilli	Lactobacillales	Streptococcaceae	Streptococcus
OTU_97.35063	0.543802725065345	0.461493925115762	-0.504954708415101	-0.891422332614232	0.328664835684353	1.05814887247352	1.10860546431958	-0.861972944931053	-0.974899088090564	Supragingival_plaque	144	0.0133541028098234	Root	Firmicutes	Clostridia	Clostridiales	Veillonellaceae	Veillonella
OTU_97.12698	-0.616444037978024	0.135187371842334	0.420786057995911	0.794063191862823	-0.0971334330724015	-0.766830077213093	-0.697345532293884	0.0187149146868445	1.00280158032725	Tongue_dorsum	145	0.0133180753298282	Root	Firmicutes	Bacilli	Lactobacillales	Streptococcaceae	Streptococcus
OTU_97.141	0.125606914031229	-0.0967398966719305	-0.189419039157315	-0.252162390484749	-0.225223512681121	0.0779801117999163	0.115910427113849	-0.280295845713571	-0.0998846298592223	Attached_Keratinized_gingiva	146	0.0131735725180375	Root	Firmicutes	Bacilli	Lactobacillales	Streptococcaceae	Streptococcus
OTU_97.15649	0.12269780070743	-0.103002302235381	-0.16457809894954	-0.0626637130417811	-0.253659661605721	-0.019643275001913	-0.0420952262963982	-0.100827094026738	0.0464544645107772	Attached_Keratinized_gingiva	147	0.012840148263219	Root	Proteobacteria	Betaproteobacteria	Neisseriales	Neisseriaceae	Neisseria
OTU_97.40924	-0.637800643464658	0.542225869734192	0.788155740853845	0.503970109141265	0.190396335670194	-1.22730750706143	-1.20230518491167	0.59487696329337	0.868143203425252	Tongue_dorsum	148	0.0127944300806059	Root	Actinobacteria	Actinobacteria	Actinomycetales	Micrococcaceae	Rothia
OTU_97.7727	-0.324431391869051	-0.269807848748575	-0.053471568971548	-0.0266389940432414	-0.0744538682139134	-0.596858755930981	-0.530651126188319	-0.178367991142633	0.749672607356813	Tongue_dorsum	149	0.0116085423557554	Root	Firmicutes	Bacilli	Gemellales	Gemellaceae	Gemella
OTU_97.29	0.114440865057401	-0.0999344254095666	0.202585451342504	-0.23099202188627	-0.114319381179679	-0.143126772385919	-0.307426175109725	0.000498677502588067	-0.418186247390797	Hard_palate	150	0.0115621264507685	Root	Proteobacteria	Betaproteobacteria	Burkholderiales	NA	NA
OTU_97.41157	-0.169318806352427	-0.10875223598037	0.0852314990603014	-0.308008314010475	-0.38171300386304	-0.336462293466953	-0.372237855140538	-0.158438690789334	0.0408300309164934	Hard_palate	151	0.011114487088261	Root	Actinobacteria	Actinobacteria	Actinomycetales	Micrococcaceae	Rothia
OTU_97.23228	0.062741839996964	-0.119647358576855	-0.0885647689910898	-0.00767406246671356	-0.177526897938747	-0.112509398490567	-0.182755437015545	-0.111143111735059	0.0583154353961835	Attached_Keratinized_gingiva	152	0.0110405807429135	Root	Firmicutes	Bacilli	Lactobacillales	Streptococcaceae	Streptococcus
OTU_97.31822	0.0611110092103994	-0.303690997977709	-0.374294488643154	-0.291003578548602	-0.445999280717323	0.141220373987758	0.239147027028687	-0.274249783209403	-0.298161415141077	Supragingival_plaque	153	0.0107564799280158	Root	Actinobacteria	Actinobacteria	Actinomycetales	Actinomycetaceae	Actinomyces
OTU_97.39232	0.0803773168116389	-0.0750858111819565	0.619245476118608	0.385688583908606	0.680263917626818	-1.02080021406858	-0.877687109368784	0.239935829037278	0.67161399334382	Saliva	154	0.0102096631597433	Root	Bacteroidetes	Bacteroidia	Bacteroidales	Prevotellaceae	Prevotella
OTU_97.20741	-0.271954707104758	-0.20981275968051	-0.209981319114348	0.306270053755747	-0.369739274344011	-0.292147692661777	-0.30042733473997	0.135585595571886	0.143526053228566	Palatine_Tonsils	155	0.00994352208736124	Root	Firmicutes	Clostridia	Clostridiales	Lachnospiraceae	NA
OTU_97.17633	-0.033154506690072	-0.316032119961622	-0.422145275419915	-0.31497574411574	-0.492383481306482	0.140296794344479	1.99263962680209	-0.353793867023041	-0.381194466304384	Supragingival_plaque	156	0.00909814891814855	Root	Proteobacteria	Betaproteobacteria	Burkholderiales	NA	NA
OTU_97.41362	0.46593834969378	-0.139772915235485	-0.196951416323389	-0.174016069932663	-0.322760341189548	-0.0198159120705019	-0.0352633521297261	-0.133906298223846	-0.163052162164376	Attached_Keratinized_gingiva	157	0.0089414493436244	Root	Firmicutes	Clostridia	Clostridiales	Veillonellaceae	Veillonella
OTU_97.23433	-0.0814235101483168	-0.0598601037097032	0.0177726333140021	0.0247861622912863	0.188287836675584	-0.453331912896637	-0.200971417586116	-0.0362190702072738	0.0924231856908124	Saliva	158	0.00886874328711664	Root	Proteobacteria	Gammaproteobacteria	Pasteurellales	Pasteurellaceae	Haemophilus
OTU_97.10556	0.317130699948737	-0.129624252770508	-0.247030861560499	-0.11146269157301	-0.294810385556859	0.139969311804007	0.10720069430271	-0.0693815352542073	-0.0691618343446548	Attached_Keratinized_gingiva	159	0.00884125487788366	Root	Bacteroidetes	Bacteroidia	Bacteroidales	Prevotellaceae	Prevotella
OTU_97.35888	-0.106503886282043	-0.255613911139032	-0.0895163567452288	-0.0294729216964538	-0.272854928803419	-0.198487497757986	-0.237164422043244	-0.171004748546049	0.350706422143357	Tongue_dorsum	160	0.0087257560278325	Root	Firmicutes	Bacilli	Lactobacillales	Streptococcaceae	Streptococcus
OTU_97.26729	-0.0619014425447503	-0.207169392557056	-0.249606770957758	-0.288115924948423	-0.393815469787646	-0.0406386671917931	0.105851055837335	-0.172484782213925	-0.0609969800052408	Supragingival_plaque	161	0.00866482115345417	Root	Firmicutes	Clostridia	Clostridiales	Lachnospiraceae	NA
OTU_97.19074	0.102841208115639	-0.0981349583705794	-0.139975883887947	-0.0687294416338505	-0.161882117484194	-0.192820306676257	-0.094647842446619	-0.0715874471519359	0.0703573938438066	Attached_Keratinized_gingiva	162	0.00838694490406245	Root	Firmicutes	Bacilli	Lactobacillales	Streptococcaceae	Streptococcus
OTU_97.49	-0.143835673104939	-0.053124326765278	-0.117911734412946	0.072999104101361	0.217879355031781	-0.268705576494412	-0.138209840409466	-0.0548910110699378	0.722526995205495	Tongue_dorsum	163	0.007285989668891	Root	Proteobacteria	Betaproteobacteria	Neisseriales	Neisseriaceae	Neisseria
OTU_97.25923	0.104137473982631	-0.239563469614042	-0.207726511215706	-0.102511918656802	-0.127446247338836	0.0704063157216838	-0.00508842573555771	-0.0548100350659686	-0.0788720518747964	Attached_Keratinized_gingiva	164	0.00673775645618352	Root	Bacteroidetes	Bacteroidia	Bacteroidales	Prevotellaceae	Prevotella
OTU_97.946	-0.374271722477939	-0.374636753530789	-0.0101565187607153	0.519961906192784	0.305132625108971	-0.699191889301146	-0.62103026356695	0.84618577974241	0.913318624812505	Tongue_dorsum	165	0.00652704908447345	Root	Fusobacteria	Fusobacteria	Fusobacteriales	Fusobacteriaceae	Fusobacterium
OTU_97.241	0.173279697617804	-0.100181009638644	-0.203551886301573	-0.201989737453652	-0.172570308545359	0.138777851697386	0.135054940888285	-0.16510851703099	-0.14752984070726	Attached_Keratinized_gingiva	166	0.00648905783960021	Root	Bacteroidetes	Bacteroidia	Bacteroidales	Porphyromonadaceae	Porphyromonas
OTU_97.30309	-0.26705442271713	0.0788407232336411	0.853676036364222	-0.20268458000368	-0.415729487848959	-0.651660611393515	-0.581540305995582	-0.0863243585418957	0.210111058999977	Hard_palate	167	0.00599040472535214	Root	Actinobacteria	Actinobacteria	Actinomycetales	Micrococcaceae	Rothia
OTU_97.3468	-0.388808533751887	-0.364029540259424	0.0756395657449757	0.59665320528922	0.585323338938218	-0.835943203965705	-0.907525434888304	1.11622188195128	0.719480017528189	Throat	168	0.00460599619973804	Root	Bacteroidetes	Bacteroidia	Bacteroidales	Prevotellaceae	Prevotella
OTU_97.456	0.0552354908832101	-0.181229901240965	-0.125384726100328	-0.0939716793037573	-0.0900185538804951	-0.016636177851254	-0.0390804422097786	-0.0839058465114605	0.0442552448266908	Attached_Keratinized_gingiva	169	0.00403207049288548	Root	Firmicutes	Clostridia	Clostridiales	Eubacteriaceae	Eubacterium
OTU_97.140	0.336630059535907	-0.147552635598937	-0.265593335247837	-0.0943222842658243	-0.20704408346514	0.106312301706055	0.0907156844933247	-0.0846651215175872	-0.0606861279056887	Attached_Keratinized_gingiva	170	0.00381276923853526	Root	Bacteroidetes	Bacteroidia	Bacteroidales	Prevotellaceae	Prevotella
OTU_97.36159	-0.515377935107956	-0.520495532872864	-0.157548829121437	-0.00638616028777923	0.845190021091529	-0.630793471320821	-0.644442661266148	1.18709756013916	0.746818639975543	Throat	171	0.003774887055068	Root	Firmicutes	Clostridia	Clostridiales	Veillonellaceae	NA
OTU_97.8547	-0.251297787925024	-0.554747750611317	-0.304664717323211	-0.0842013835068082	0.186580424911712	-0.458915854581078	-0.473446418885122	0.277655006536202	-0.0689014491470885	Throat	172	0.0028590102723112	Root	Firmicutes	Clostridia	Clostridiales	Veillonellaceae	Veillonella
OTU_97.621	-0.316384355268525	-0.389605757976851	-0.271399671997362	0.0308496901145241	-0.523478790016583	-0.515397843850996	-0.558220118383293	-0.120929448749059	1.46018434730609	Tongue_dorsum	173	0.0026953876067911	Root	Firmicutes	Bacilli	Lactobacillales	Streptococcaceae	Streptococcus
OTU_97.35868	-0.129901630395239	-0.212313367893532	0.0187308314924328	-0.0233122606654464	0.160608031109476	-0.668097740482234	-0.60693075782068	-0.015030424658394	0.122415313905649	Saliva	174	0.00259303553883753	Root	Bacteroidetes	Bacteroidia	Bacteroidales	Prevotellaceae	Prevotella
OTU_97.3968	-0.0913535855690406	-0.313972325690356	-0.438684919926341	-0.314209468483618	-0.492459639345352	0.143856094654578	1.91632851380175	-0.350064698610128	-0.333483923191256	Supragingival_plaque	175	0.00180370615265228	Root	Proteobacteria	Betaproteobacteria	Burkholderiales	Burkholderiaceae	Lautropia
OTU_97.37082	-0.762733214427821	-0.595651304241668	0.792743974550845	0.606355032401545	0.804245594741917	-0.997238665326473	-1.06906500961911	0.710878111589186	0.974806735324963	Tongue_dorsum	176	0.00176702520130847	Root	Bacteroidetes	Bacteroidia	Bacteroidales	Prevotellaceae	Prevotella
OTU_97.33854	-0.670021849909054	0.245958919459344	0.717281693936673	0.830784488681401	0.463404803184681	-0.95826253132565	-0.905566867248921	0.410737396935203	0.931714677059284	Tongue_dorsum	177	0.00175936182551872	Root	Firmicutes	Bacilli	Lactobacillales	Streptococcaceae	Streptococcus
OTU_97.9570	0.0649300809692128	0.282748506397844	0.79080734032353	0.804881878029103	-0.578360220144177	-1.04457293061605	-1.02954516858833	0.319399783903636	1.09474285519881	Tongue_dorsum	178	0.00167662323886194	Root	Firmicutes	Bacilli	Lactobacillales	Streptococcaceae	Streptococcus
OTU_97.31864	0.604028671929595	-0.150288079535748	-0.304040212122466	-0.193863797615254	-0.348394731934115	0.177790386836334	0.138506855940956	-0.101850591831726	-0.0167839942784454	Attached_Keratinized_gingiva	179	0.00167013863204011	Root	Bacteroidetes	Bacteroidia	Bacteroidales	Prevotellaceae	Prevotella
OTU_97.1772	-0.104627956818779	-0.242532621971339	-0.42271372110997	-0.382095753082089	-0.462999603461233	0.168237081642473	1.87824036418105	-0.324148776592548	-0.369309613099507	Supragingival_plaque	180	0.00153463397095419	Root	Actinobacteria	Actinobacteria	Actinomycetales	Actinomycetaceae	Actinomyces
