# Supplementary material for: MixMC: A Multivariate Statistical Framework to Gain Insight into Microbial Communities
Source: PLoS One. 2016 Aug 11;11(8):e0160169. doi: 10.1371/journal.pone.0160169 (PMC4981383; doi:10.1371/journal.pone.0160169)
Supplement: S1 File — Contribution of selected OTU for each sPLS-DA component. (ZIP) [file pone.0160169.s014.zip › Contribution/Oral-TSS-CLR/Oral-list-comp8.csv]

	Attached_Keratinized_gingiva	Buccal_mucosa	Hard_palate	Palatine_Tonsils	Saliva	Subgingival_plaque	Supragingival_plaque	Throat	Tongue_dorsum	GroupContrib	Sort	Importance	Rank1	Phylum	Class	Order	Family	Genus
OTU_97.16847	-0.51452408286241	0.266196091092491	0.974618136831324	-0.49554705698816	-0.38947927970034	-0.816606426448597	-0.936452242843481	0.57581572140502	1.20326496467246	Tongue_dorsum	1	0.268244972756203	Root	Actinobacteria	Actinobacteria	Actinomycetales	Micrococcaceae	Rothia
OTU_97.19556	-0.308816989830092	-0.320693310112208	0.882317053483974	-0.465262662278333	-0.401479528852074	-0.544043187816049	-0.564074114909321	-0.0461155432739712	1.07293048545505	Tongue_dorsum	2	0.23536896988897	Root	Actinobacteria	Actinobacteria	Actinomycetales	Micrococcaceae	Rothia
OTU_97.30748	-0.676436672879717	-0.38230080931075	0.7881773510703	-0.1234790688078	0.623801345697709	-0.734779930750245	-0.796295838413259	0.966791545464107	0.948541564908398	Throat	3	0.191353154644972	Root	Bacteroidetes	Bacteroidia	Bacteroidales	Prevotellaceae	Prevotella
OTU_97.40962	-0.322916508878575	0.00406358852573562	0.663296697611473	-0.429069471659624	-0.403087949972034	-0.544723043556561	-0.53918822953514	-0.163238219666804	1.22852136578168	Tongue_dorsum	4	0.179800457186196	Root	Actinobacteria	Actinobacteria	Actinomycetales	Micrococcaceae	Rothia
OTU_97.43330	-0.459026329497495	0.374874277986014	1.04875551672176	-0.255716816739122	-0.39107759008732	-0.76789169767836	-0.811526246071541	0.464359347594857	1.00720885420274	Hard_palate	5	0.175316785801384	Root	Actinobacteria	Actinobacteria	Actinomycetales	Micrococcaceae	Rothia
OTU_97.40678	-0.579761749973288	0.196565469877964	0.833592098824692	-0.24617269947675	-0.377248463903735	-0.851061725751487	-0.882631929250508	0.805954217109491	1.21077622159654	Tongue_dorsum	6	0.172531439198161	Root	Actinobacteria	Actinobacteria	Actinomycetales	Micrococcaceae	Rothia
OTU_97.34921	-0.451430074733955	-0.087403997480261	0.9226272899499	-0.297200772065468	-0.509717152042021	-0.716321857204118	-0.740646387452828	0.505827738009755	1.08595527471817	Tongue_dorsum	7	0.162604536248818	Root	Actinobacteria	Actinobacteria	Actinomycetales	Micrococcaceae	Rothia
OTU_97.10376	0.0849754325896663	-0.0577845111049053	-0.120532505201787	-0.0160118731075709	-0.399684496434599	-0.484659839856684	-0.45510638450729	-0.3447210035452	-0.333192242596754	Attached_Keratinized_gingiva	8	0.160581470365733	Root	Firmicutes	Bacilli	Lactobacillales	Streptococcaceae	Streptococcus
OTU_97.28486	-0.249245537315332	0.0124218829714693	0.395803164865557	-0.194810309422933	-0.331260993783564	-0.554034563692261	-0.535572628901688	0.0106417373420767	0.476585037227932	Tongue_dorsum	9	0.159459837581015	Root	Actinobacteria	Actinobacteria	Actinomycetales	Micrococcaceae	Rothia
OTU_97.41	0.655226713696174	0.0428289328340779	0.14182789688619	0.423356093300745	0.0303521307324638	-0.389795368053607	0.0152986267576448	-0.0620604387275254	0.18669872148976	Attached_Keratinized_gingiva	10	0.151027433470586	Root	Bacteroidetes	Flavobacteria	Flavobacteriales	Flavobacteriaceae	NA
OTU_97.39934	-0.761608001394371	0.410860903112495	0.851320705235971	0.501485057921491	0.193298241888843	-1.23224361952942	-1.27477100639089	0.820348762477945	0.926331166924337	Tongue_dorsum	11	0.150565924407335	Root	Actinobacteria	Actinobacteria	Actinomycetales	Micrococcaceae	Rothia
OTU_97.41968	-0.524477243989971	0.490457745516903	0.871313886816682	0.133941001581752	-0.164353981866736	-1.00476846191239	-0.954327533147152	0.594554928502005	1.02862259647361	Tongue_dorsum	12	0.148162174033143	Root	Actinobacteria	Actinobacteria	Actinomycetales	Micrococcaceae	Rothia
OTU_97.43313	-0.622259140406553	0.363355536086554	0.816495380861402	0.409119643521105	0.260237687863216	-1.25772494062672	-1.42136919475998	0.663289393208989	0.904208963102219	Tongue_dorsum	13	0.145963464269189	Root	Actinobacteria	Actinobacteria	Actinomycetales	Micrococcaceae	Rothia
OTU_97.30309	-0.26705442271713	0.0788407232336411	0.853676036364222	-0.20268458000368	-0.415729487848959	-0.651660611393515	-0.581540305995582	-0.0863243585418957	0.210111058999977	Hard_palate	14	0.143851058171713	Root	Actinobacteria	Actinobacteria	Actinomycetales	Micrococcaceae	Rothia
OTU_97.34598	0.314421376020865	-0.0745612260508429	-0.339625661533212	-0.0904080682554566	-0.253963472144279	-0.110190977642056	-0.195764811706788	-0.121660143925183	-0.23915705109698	Attached_Keratinized_gingiva	15	0.138154139398424	Root	Bacteroidetes	Flavobacteria	Flavobacteriales	Flavobacteriaceae	NA
OTU_97.25674	-0.400691522383802	-0.484239546391235	-0.0505717067918642	-0.341328619130613	0.426364947297362	-0.500445604511282	-0.521510293330622	0.994770595178216	0.947073542855161	Throat	16	0.132747090892294	Root	Actinobacteria	Actinobacteria	Coriobacteriales	Coriobacteriaceae	Atopobium
OTU_97.41157	-0.169318806352427	-0.10875223598037	0.0852314990603014	-0.308008314010475	-0.38171300386304	-0.336462293466953	-0.372237855140538	-0.158438690789334	0.0408300309164934	Hard_palate	17	0.132349941003747	Root	Actinobacteria	Actinobacteria	Actinomycetales	Micrococcaceae	Rothia
OTU_97.1155	-0.237915332094002	-0.358467769243526	-0.202750073042847	0.117892393336625	-0.259759031963143	-0.537055936355276	-0.331818351197169	-0.244007125894884	0.22217524915797	Tongue_dorsum	18	0.131963850089533	Root	Fusobacteria	Fusobacteria	Fusobacteriales	Fusobacteriaceae	Leptotrichia
OTU_97.34723	-0.503430882106357	0.222586045929531	0.94726620754347	-0.173474130099451	-0.305443912548678	-0.850811376845417	-0.841014800192987	-0.0738834843981549	1.03841894221411	Tongue_dorsum	19	0.130912268145404	Root	Actinobacteria	Actinobacteria	Actinomycetales	Micrococcaceae	Rothia
OTU_97.28554	0.114347083584164	-0.141702035493337	-0.160416225092329	-0.165345694741851	-0.272601033747774	-0.0826760987837485	-0.0405021519605313	-0.0530456556550608	0.0446964168243846	Attached_Keratinized_gingiva	20	0.121433457490769	Root	Firmicutes	Bacilli	Lactobacillales	Streptococcaceae	Streptococcus
OTU_97.42299	-0.663496383780307	0.421762888428103	0.916331487480383	0.575010766933732	-0.0687582397318423	-0.967350144107514	-1.00917264848318	0.838625201639713	1.01790243005326	Tongue_dorsum	21	0.119929770568058	Root	Actinobacteria	Actinobacteria	Actinomycetales	Micrococcaceae	Rothia
OTU_97.2486	0.520522288035594	0.130352619710678	-0.0677617273335972	0.105909954414649	-0.121680466694988	-0.0894117385462057	0.163419191078512	-0.138440181945854	0.041452927386404	Attached_Keratinized_gingiva	22	0.11955158688564	Root	Bacteroidetes	Flavobacteria	Flavobacteriales	Flavobacteriaceae	NA
OTU_97.23159	-0.132373337947863	-0.235924558469445	-0.13452145307108	0.602889190694761	-0.441776455961199	-0.552120225768679	-0.539188465258332	-0.255877129306451	1.1869131516459	Tongue_dorsum	23	0.118398376018241	Root	Firmicutes	Bacilli	Lactobacillales	Streptococcaceae	Streptococcus
OTU_97.34666	-0.377786651965392	-0.230190531862099	0.104464803296345	-0.315920891237082	-0.399831368723666	-0.603171891384623	-0.505204345834093	-0.241009313575781	1.38963546823619	Tongue_dorsum	24	0.115211627066366	Root	Actinobacteria	Actinobacteria	Actinomycetales	Micrococcaceae	Rothia
OTU_97.24124	-0.452449741599272	0.306989243148653	0.893807353840727	-0.00621607477583169	-0.451566573620834	-0.897873988248366	-0.877767758537876	0.644268787727233	1.13807111381629	Tongue_dorsum	25	0.115081484209704	Root	Actinobacteria	Actinobacteria	Actinomycetales	Micrococcaceae	Rothia
OTU_97.1614	-0.378402914401709	-0.364276994562678	-0.646753850879356	-0.357242152566593	-0.398179940403492	1.52754559358869	1.67587405815988	-0.466314970125078	-0.499288793824361	Supragingival_plaque	26	0.114911100822009	Root	Bacteroidetes	Flavobacteria	Flavobacteriales	Flavobacteriaceae	Capnocytophaga
OTU_97.37092	0.277752213688777	0.00105897888481811	-0.247021950787488	-0.0772163059296946	-0.248360152769461	-0.0748558801116192	-0.110964145055135	-0.136625885183442	-0.263413049927199	Attached_Keratinized_gingiva	27	0.113131687186518	Root	Bacteroidetes	Flavobacteria	Flavobacteriales	Flavobacteriaceae	NA
OTU_97.41127	-0.31355191494682	0.218663535999831	0.921805928616888	0.135453612876515	-0.390444423437505	-0.87964360125186	-0.873375424193923	0.559250247829433	1.0799683139547	Tongue_dorsum	28	0.112995476799427	Root	Actinobacteria	Actinobacteria	Actinomycetales	Micrococcaceae	Rothia
OTU_97.24456	0.348001583550094	0.00734378726355788	-0.217384964177338	-0.1149112729502	-0.318898517821682	0.0184988411485636	0.0192949122123319	-0.0958398073500404	-0.0645907395465374	Attached_Keratinized_gingiva	29	0.112809374490912	Root	Firmicutes	Bacilli	Lactobacillales	Streptococcaceae	Streptococcus
OTU_97.25521	-0.41731121208691	0.492377262755482	0.740689922583508	0.107132909960978	0.0952733016648675	-0.926370332156553	-0.912375507214411	0.580054348019649	0.997990079367717	Tongue_dorsum	30	0.107599891171792	Root	Actinobacteria	Actinobacteria	Actinomycetales	Micrococcaceae	Rothia
OTU_97.21791	-0.487195776441868	-0.282692962435417	0.845335597843926	-0.225246597298365	-0.30598819484225	-0.729709835293409	-0.78793946000082	0.714268352311283	1.10415014195156	Tongue_dorsum	31	0.105986931407975	Root	Actinobacteria	Actinobacteria	Actinomycetales	Micrococcaceae	Rothia
OTU_97.37800	-0.0151437825288721	-0.150719355109116	-0.237171606508292	-0.041516544529988	-0.151032547985124	0.0905447230753843	-0.0595392873257432	-0.0176726998126656	-0.121377496947956	Subgingival_plaque	32	0.104245580526457	Root	Fusobacteria	Fusobacteria	Fusobacteriales	Fusobacteriaceae	Fusobacterium
OTU_97.203	0.425150412180196	0.0047008864209465	-0.303665416761086	-0.0696089519940758	-0.28822426111448	-0.256369490085649	-0.289004598637028	-0.184734538857125	-0.31855350205314	Attached_Keratinized_gingiva	33	0.100982625806495	Root	Bacteroidetes	Flavobacteria	Flavobacteriales	Flavobacteriaceae	NA
OTU_97.2247	0.440541216248464	-0.119531977808182	-0.254602822806258	-0.179330389542331	-0.319925357204304	-0.226072161472081	-0.117538516074182	-0.238430125436411	-0.272470872808473	Attached_Keratinized_gingiva	34	0.100362025959872	Root	Firmicutes	Clostridia	Clostridiales	Veillonellaceae	Veillonella
OTU_97.40639	-0.301326103546762	-0.221731400214446	0.211668003229026	-0.263416907339527	-0.360756042211322	-0.545300282300317	-0.504842786650857	-0.0639918961913275	0.0363650963113214	Hard_palate	35	0.0996018216127785	Root	Actinobacteria	Actinobacteria	Actinomycetales	Micrococcaceae	Rothia
OTU_97.18536	-0.101833862105545	-0.0822674422864432	-0.0811029750020153	-0.351253043528194	-0.467850180026034	-0.46304258268114	-0.44908782223149	-0.230009732371195	-0.116192414263289	Hard_palate	36	0.0985115539582585	Root	Actinobacteria	Actinobacteria	Actinomycetales	Micrococcaceae	Rothia
OTU_97.642	0.10560795523617	-0.2402426174807	-0.33739065023736	-0.146795739253457	-0.226803566676265	0.124134584206638	0.171161985024927	-0.21787305050343	-0.143521089472854	Supragingival_plaque	37	0.0950339692741184	Root	Bacteroidetes	Flavobacteria	Flavobacteriales	Flavobacteriaceae	Capnocytophaga
OTU_97.36515	-0.373467481727616	-0.330487247431949	1.06025858218672	-0.0792313345464991	-0.497288691751116	-0.681684627865687	-0.735995023518205	0.0811820939716536	1.19492514924858	Tongue_dorsum	38	0.0949199265036592	Root	Actinobacteria	Actinobacteria	Actinomycetales	Micrococcaceae	Rothia
OTU_97.8552	-0.0730067571721884	-0.278169816772823	-0.492329843408151	-0.269236105098589	-0.289985236127529	0.255188755635791	1.63169048093256	-0.427815833073748	-0.387023209885828	Supragingival_plaque	39	0.0932796535868735	Root	Bacteroidetes	Flavobacteria	Flavobacteriales	Flavobacteriaceae	Capnocytophaga
OTU_97.43	-0.18055663175513	-0.215086242082631	-0.512046341811989	-0.251764051137306	-0.0610654406276261	0.931972972320092	1.13505714285349	-0.373592044138541	-0.475535205994914	Supragingival_plaque	40	0.0924389919659388	Root	Bacteroidetes	Flavobacteria	Flavobacteriales	Flavobacteriaceae	Capnocytophaga
OTU_97.29	0.114440865057401	-0.0999344254095666	0.202585451342504	-0.23099202188627	-0.114319381179679	-0.143126772385919	-0.307426175109725	0.000498677502588067	-0.418186247390797	Hard_palate	41	0.0842047830597944	Root	Proteobacteria	Betaproteobacteria	Burkholderiales	NA	NA
OTU_97.38564	-0.116590446718583	-0.180412736762445	-0.392015942486569	-0.300708627147093	-0.267825100285684	0.809043222982413	1.36799630001637	-0.279313285134002	-0.329542401743398	Supragingival_plaque	42	0.0838674086524622	Root	Bacteroidetes	Flavobacteria	Flavobacteriales	Flavobacteriaceae	Capnocytophaga
OTU_97.39390	-0.0314662500849532	-0.273718858246762	-0.467732571443003	-0.260796434330674	-0.387390271390829	0.0918025020058567	1.78498449066963	-0.336166979994076	-0.416487923857756	Supragingival_plaque	43	0.082854576336947	Root	Bacteroidetes	Flavobacteria	Flavobacteriales	Flavobacteriaceae	Capnocytophaga
OTU_97.14635	-0.0934385091116393	-0.301686840283638	-0.232941385219029	-0.0012983488378859	-0.449232782201146	-0.211378640244721	-0.214232801275979	-0.0522604199095757	0.0416851297416788	Tongue_dorsum	44	0.0772459561669513	Root	Firmicutes	Clostridia	Clostridiales	Lachnospiraceae	NA
OTU_97.17177	0.332081738920204	0.105250860528253	0.0180155312018026	-0.0224220029726164	-0.16891935947979	-0.24028363990471	-0.185024751073159	-0.108756359675524	-0.490494165402406	Attached_Keratinized_gingiva	45	0.0769940140937042	Root	Proteobacteria	Gammaproteobacteria	Pasteurellales	Pasteurellaceae	Actinobacillus
OTU_97.55	-0.382688258053829	-0.353394880008839	-0.65360687326876	0.117116728244949	0.484532182539159	1.0581854901752	0.909095579878754	-0.384158695495886	-0.559876869305092	Subgingival_plaque	46	0.0762314282158534	Root	Proteobacteria	Epsilonproteobacteria	Campylobacterales	Campylobacteraceae	Campylobacter
OTU_97.290	-0.0166350516070972	-0.274219779525619	-0.164569063633793	-0.0844959957596622	-0.219870680795846	-0.179479462306899	-0.18704649120198	-0.0246463395339025	0.0787565876129475	Tongue_dorsum	47	0.0751631911823768	Root	Firmicutes	Bacilli	Lactobacillales	Streptococcaceae	Streptococcus
OTU_97.34663	-0.601173743599959	0.189931524553878	0.926644854796377	0.430618481675749	-0.167461791846835	-0.975228476986071	-0.99232613758645	0.284007493890633	1.11333107000965	Tongue_dorsum	48	0.0728615189578611	Root	Actinobacteria	Actinobacteria	Actinomycetales	Micrococcaceae	Rothia
OTU_97.18808	5.38769600308481e-05	-0.251344407287624	-0.249891104152877	-0.238774712005069	-0.0857945948697703	0.195285310021935	0.0406363866930397	-0.186283324124141	-0.260220616860478	Subgingival_plaque	49	0.0717197879240479	Root	Fusobacteria	Fusobacteria	Fusobacteriales	Fusobacteriaceae	Fusobacterium
OTU_97.3552	-0.257884535761696	-0.585520746156881	-0.479400853998733	0.0117651706199069	0.0169461804817876	-0.388512887022931	-0.330376494087926	-0.0487859419307349	-0.00639391623141275	Saliva	50	0.0713434567240288	Root	Proteobacteria	Epsilonproteobacteria	Campylobacterales	Campylobacteraceae	Campylobacter
OTU_97.34249	-0.163449570642268	-0.0772938900948607	0.249068476009087	-0.241054295503457	-0.402009273951584	-0.513307021041948	-0.507589553577007	-0.162616689894249	1.01670195729673	Tongue_dorsum	51	0.0691060334210019	Root	Actinobacteria	Actinobacteria	Actinomycetales	Micrococcaceae	Rothia
OTU_97.21281	-0.661562153381416	0.495542294613213	0.813200112219418	0.536846457933028	0.212777656970723	-1.12144323106541	-1.08047724940111	0.638272701201855	1.00148962153034	Tongue_dorsum	52	0.0671783555439857	Root	Actinobacteria	Actinobacteria	Actinomycetales	Micrococcaceae	Rothia
OTU_97.31	-0.0490757954813454	-0.298616655376827	-0.646083021871017	-0.545695986098044	-0.589431162173806	1.26747441173826	1.4926657182148	-0.630846986164894	-0.664197941650599	Supragingival_plaque	53	0.065219349049644	Root	Firmicutes	Bacilli	Lactobacillales	Streptococcaceae	Streptococcus
OTU_97.5160	0.185940919236058	0.112769587565499	-0.209759848729053	-0.158779436345154	-0.247710933504555	-0.0169655588318643	-0.0970537573275655	-0.175294342376131	-0.168356253882214	Attached_Keratinized_gingiva	54	0.0622806921892746	Root	Firmicutes	Bacilli	Lactobacillales	Streptococcaceae	Streptococcus
OTU_97.11831	1.16382122173572	-0.0499289593789826	-0.195182289939421	-0.125924316661252	-0.276712157084443	-0.199150574928745	-0.179689336070055	-0.187852372645764	-0.330747963044496	Attached_Keratinized_gingiva	55	0.0617967871217741	Root	Firmicutes	Clostridia	Clostridiales	Veillonellaceae	Veillonella
OTU_97.40	0.0878828225422121	-0.273870838375482	-0.132280902066467	-0.263251270354391	-0.154010500548644	-0.16334683553214	-0.246306915578842	-0.0651297015980053	-0.328981169367536	Attached_Keratinized_gingiva	56	0.0605227574234904	Root	Proteobacteria	Betaproteobacteria	Burkholderiales	Burkholderiaceae	Ralstonia
OTU_97.13261	-0.198624242726645	-0.326698849834883	-0.519876950251141	-0.340146508014363	-0.330118314719671	0.667973755367564	1.42058219196306	-0.342351195846066	-0.358175985415331	Supragingival_plaque	57	0.0604774906692157	Root	Bacteroidetes	Flavobacteria	Flavobacteriales	Flavobacteriaceae	Capnocytophaga
OTU_97.37477	-0.330029058074465	-0.0334623212264453	-0.464061091850446	-0.126696082313662	-0.125554999917104	0.140782952049801	1.24878946851811	-0.408755947002166	-0.466481275801062	Supragingival_plaque	58	0.0603709914930804	Root	Bacteroidetes	Flavobacteria	Flavobacteriales	Flavobacteriaceae	Capnocytophaga
OTU_97.37213	-0.347296254675608	-0.576977207347493	-0.252869151932414	0.778942742831477	0.664145227214854	-0.68710987308653	-0.693597689400891	-0.0334212357002734	1.497603767264	Tongue_dorsum	59	0.0597899708087714	Root	Firmicutes	Clostridia	Clostridiales	Veillonellaceae	Veillonella
OTU_97.17564	0.0194450993012052	-0.225742903575486	-0.383994358436359	-0.399663108111488	-0.390949403853593	1.15659159013641	1.52303687836169	-0.568611634318198	-0.584058671102907	Supragingival_plaque	60	0.0596266502006343	Root	Firmicutes	Bacilli	Lactobacillales	Streptococcaceae	Streptococcus
OTU_97.21330	0.151661909159548	-0.215086360824201	-0.141950773555745	-0.181643255030909	-0.238640144096414	-0.111061269433423	-0.0686062298527398	-0.0577825856066315	0.0587095543908758	Attached_Keratinized_gingiva	61	0.059371472103988	Root	Tenericutes	Erysipelotrichi	Erysipelotrichales	Erysipelotrichaceae	Bulleidia
OTU_97.40685	-0.172124011030123	-0.277647326749487	0.0198022800886209	-0.346250475860891	-0.344824753191517	-0.465186259399075	-0.464690342036481	-0.237648738532164	0.905668361230726	Tongue_dorsum	62	0.0573729447398948	Root	Actinobacteria	Actinobacteria	Actinomycetales	Actinomycetaceae	Actinomyces
OTU_97.16939	0.229176722237579	-0.170272058165937	-0.124825112302013	-0.186487534319904	-0.0927027031824925	-0.0140509449705664	-0.0389060194121616	-0.17064383573806	0.0524405178456974	Attached_Keratinized_gingiva	63	0.0568229871494034	Root	Bacteroidetes	Bacteroidia	Bacteroidales	Prevotellaceae	Prevotella
OTU_97.33988	-0.721809408494194	0.549741785235603	0.777484315530208	0.573739853461978	0.0693410897361538	-1.08739634484865	-1.02568987140098	0.670604015714645	1.01819086671013	Tongue_dorsum	64	0.0566111865067384	Root	Actinobacteria	Actinobacteria	Actinomycetales	Micrococcaceae	Rothia
OTU_97.33968	-0.186310138506418	-0.640375318934738	-0.60973402024825	-0.423115871603318	0.46259308815711	1.20835916195008	1.25510822432579	-0.505956600142254	-0.701349976475744	Supragingival_plaque	65	0.053075980178296	Root	Proteobacteria	Epsilonproteobacteria	Campylobacterales	Campylobacteraceae	Campylobacter
OTU_97.37487	-0.0879660049844991	-0.36473721764486	-0.699023269228762	-0.164176234041205	-0.0927799626477237	1.37184965432166	0.0864298304728097	-0.514691933086952	-0.586510664915437	Subgingival_plaque	66	0.0528656776958212	Root	Fusobacteria	Fusobacteria	Fusobacteriales	Fusobacteriaceae	Fusobacterium
OTU_97.23559	-0.372077455676899	-0.19821085295545	0.10805201468208	-0.364806352235385	-0.12172149838494	-0.168187915078937	-0.00236592960810589	-0.0356363047600299	-0.210008888160966	Hard_palate	67	0.0526123914841888	Root	Firmicutes	Bacilli	Lactobacillales	Streptococcaceae	Streptococcus
OTU_97.30	-0.459189830132339	-0.148534567617766	-0.553022499808842	-0.107025903809942	0.0937623326038569	1.14559048025797	1.31878438479217	-0.374153768239664	-0.502646045629565	Supragingival_plaque	68	0.0514352640024782	Root	Bacteroidetes	Flavobacteria	Flavobacteriales	Flavobacteriaceae	Capnocytophaga
OTU_97.355	0.285035955431119	-0.165638131380258	-0.0975325691311417	-0.195319593965871	-0.265304184590409	-0.0175741708234184	-0.06543271293331	-0.0745037517432504	-0.0491686309614418	Attached_Keratinized_gingiva	69	0.0509103903617962	Root	Proteobacteria	Betaproteobacteria	Neisseriales	Neisseriaceae	Simonsiella
OTU_97.41503	-0.846049580218738	0.518815184445306	0.80091733045356	0.550790202115581	0.360449009232302	-1.33696318384521	-1.38393832454156	0.667460768913161	0.916194152558435	Tongue_dorsum	70	0.0498366849557237	Root	Actinobacteria	Actinobacteria	Actinomycetales	Micrococcaceae	Rothia
OTU_97.37382	-0.138275680190889	-0.227419915904049	-0.297678533155474	-0.41136477834013	0.0173892884538584	0.158280212521066	0.0835366694695647	-0.3259120720617	-0.278271100534563	Subgingival_plaque	71	0.0490176919754873	Root	TM7	TM7-3	EW055		NA
OTU_97.35182	-0.269885833305675	-0.600229316132799	-0.56248847913477	0.592129036021673	1.04366438478778	-0.428881722337744	-0.44025372482811	0.0349376118490196	0.0210541814365306	Saliva	72	0.0483051078608598	Root	Proteobacteria	Epsilonproteobacteria	Campylobacterales	Campylobacteraceae	Campylobacter
OTU_97.443	-0.0685466942314037	-0.267236174981597	-0.259788890861117	-0.255869245896546	-0.237725247543523	0.179483593798031	0.155373343500782	-0.170099341088975	-0.236683335282857	Subgingival_plaque	73	0.0481589555898412	Root	Firmicutes	Clostridia	Clostridiales	Lachnospiraceae	NA
OTU_97.36702	-0.0988862085722088	-0.285411719232268	-0.0735489152410037	-0.0263567782383788	0.559438220808914	-0.372981104106317	-0.541368630662416	0.32986064932193	0.478712629115872	Saliva	74	0.0480342543865086	Root	Bacteroidetes	Bacteroidia	Bacteroidales	Prevotellaceae	Prevotella
OTU_97.7221	-0.212788950005402	-0.334186936187682	-0.202391458095939	-0.204010688526163	0.0434159337815881	-0.397837170348791	-0.448244964292688	0.0687157429375955	0.184741698426714	Tongue_dorsum	75	0.0475484593331912	Root	TM7	TM7-3	EW055		NA
OTU_97.109	-0.917398101475812	-0.494520614713111	0.79267216595012	0.771680411185062	0.536247190698781	-1.0083387892153	-1.0238603178465	0.9923361688068	1.00175208805277	Tongue_dorsum	76	0.0466854030873604	Root	Tenericutes	Erysipelotrichi	Erysipelotrichales	Erysipelotrichaceae	Bulleidia
OTU_97.35606	0.0557469640074162	-0.264203852599252	-0.575693785341004	-0.496937599398265	-0.610716534946228	0.242163609890687	1.74092750924891	-0.540004461229418	-0.548335850272682	Supragingival_plaque	77	0.0465351728747872	Root	Firmicutes	Bacilli	Lactobacillales	Streptococcaceae	Streptococcus
OTU_97.28681	0.162168610815894	-0.15687115812432	-0.353444841422998	-0.187033564286776	-0.342426111369564	0.106180047820126	0.163006909105804	-0.194550663432731	-0.221095256749083	Supragingival_plaque	78	0.0463335256018863	Root	Bacteroidetes	Flavobacteria	Flavobacteriales	Flavobacteriaceae	Capnocytophaga
OTU_97.2868	0.68629757625665	-0.169050109844901	-0.370586349702252	-0.204979111516064	-0.427004853832755	0.207448028115102	0.155798113086679	-0.107390170192045	-0.0572361267129434	Attached_Keratinized_gingiva	79	0.0460801771690655	Root	Proteobacteria	Gammaproteobacteria	Pseudomonadales	Moraxellaceae	Moraxella
OTU_97.903	-0.414548736991349	-0.276967975231157	0.651630158201492	-0.00653664219350021	0.796672826611089	-0.655804389566119	-0.776310573276272	1.0698829017593	0.0329892965452036	Throat	80	0.0459921681108841	Root	Bacteroidetes	Bacteroidia	Bacteroidales	Prevotellaceae	Prevotella
OTU_97.36457	-1.09028570401645	-0.057221411673204	0.747127555968258	0.554322987816546	0.572138856489455	-1.01496144145136	-1.18261127942911	0.723297697532417	0.887634855679877	Tongue_dorsum	81	0.045959277860053	Root	Bacteroidetes	Bacteroidia	Bacteroidales	Prevotellaceae	Prevotella
OTU_97.29408	0.228395692012875	-0.174671756879917	-0.25518748435755	-0.120066131796661	-0.245685669371793	0.0871361467448252	0.149256929065202	-0.196436561301039	-0.12551842132869	Attached_Keratinized_gingiva	82	0.0457137335028451	Root	Bacteroidetes	Flavobacteria	Flavobacteriales	Flavobacteriaceae	Capnocytophaga
OTU_97.35210	0.257229162183072	-0.122701051593229	-0.179215148080402	-0.106030637309412	-0.274072174126507	0.00798212043587955	0.00969183078891806	-0.0745136372243864	0.0180040346794933	Attached_Keratinized_gingiva	83	0.0452947839254916	Root	Firmicutes	Bacilli	Lactobacillales	Streptococcaceae	Streptococcus
OTU_97.392	-0.899565352658283	-0.159458067352538	0.815402330472566	0.573939010499798	0.712651310035755	-1.25803348114569	-1.33614025812865	0.999144389651092	0.791716792175515	Throat	84	0.0451275414881666	Root	Bacteroidetes	Bacteroidia	Bacteroidales	Prevotellaceae	Prevotella
OTU_97.28757	0.373398143324032	-0.168671774669	-0.215220637869191	-0.0974488718614746	-0.30862529627633	0.11459947059398	0.0113176898471064	-0.099793914086839	-0.0485233136919431	Attached_Keratinized_gingiva	85	0.0446978114038548	Root	Proteobacteria	Betaproteobacteria	Neisseriales	Neisseriaceae	Neisseria
OTU_97.42178	-0.577150384991428	-0.583589529512921	0.667632902264848	0.28033189694059	0.729650242113079	-0.678291308506418	-0.728204140623918	0.784044625255084	0.909502051347741	Tongue_dorsum	86	0.0443263003601055	Root	Bacteroidetes	Bacteroidia	Bacteroidales	Prevotellaceae	Prevotella
OTU_97.40619	-0.629536524069421	0.503603502849937	0.817485351551462	0.538325411541398	0.213595616944931	-1.15923096411694	-1.14704373290856	0.721010483317288	0.986534382957434	Tongue_dorsum	87	0.0439687647308731	Root	Actinobacteria	Actinobacteria	Actinomycetales	Micrococcaceae	Rothia
OTU_97.326	0.322627783074004	-0.162307332312124	-0.199894320845042	-0.0553101448932397	-0.308970017652881	0.0583008617409655	-0.00312340549694225	-0.0126547420094808	-0.0976223348829964	Attached_Keratinized_gingiva	88	0.0425301344935858	Root	Fusobacteria	Fusobacteria	Fusobacteriales	Fusobacteriaceae	Streptobacillus
OTU_97.34388	-0.376746591416558	-0.56093785536578	-0.268697909715302	1.10027708476482	-0.571461263249493	-0.585588977060223	-0.462595716415025	0.824100604392157	1.09083488564377	Palatine_Tonsils	89	0.0424345778007211	Root	Firmicutes	Clostridia	Clostridiales	Lachnospiraceae	NA
OTU_97.28952	-0.596966817858012	-0.552225630008588	0.526883746183518	0.301742624123951	0.803225610256417	-0.874779355029058	-0.864411506801853	0.864677615966836	1.16267230350609	Tongue_dorsum	90	0.041102972075114	Root	Firmicutes	Clostridia	Clostridiales	Veillonellaceae	Veillonella
OTU_97.818	0.0518476699686746	-0.22090630299513	-0.411087674854826	-0.158248915931747	-0.287480921442849	0.116282655936815	0.171931996895125	-0.268363430477023	-0.335419133875579	Supragingival_plaque	91	0.0405396863152695	Root	Bacteroidetes	Flavobacteria	Flavobacteriales	Flavobacteriaceae	Capnocytophaga
OTU_97.29747	-0.662925283914413	0.0651217599219165	0.88861545306784	0.567185513104262	0.118917452688815	-0.940632185658428	-0.915656507233159	0.727174192361447	1.10767772215999	Tongue_dorsum	92	0.040447767482705	Root	Actinobacteria	Actinobacteria	Actinomycetales	Micrococcaceae	Rothia
OTU_97.316	0.61502488868595	-0.128654867082737	-0.289046555029085	-0.185546950407825	-0.273586067994814	0.196124067652112	0.202290237994654	-0.0219479604946426	-0.00857864892574694	Attached_Keratinized_gingiva	93	0.039710398047969	Root	Firmicutes	Clostridia	Clostridiales	Clostridiaceae	Clostridium
OTU_97.7624	0.524928160115587	-0.0425136372824325	-0.239722572766931	-0.187991887002548	-0.261105624361056	-0.18407857791186	-0.168437149279421	-0.25803941994832	-0.284801047482181	Attached_Keratinized_gingiva	94	0.0395650800170668	Root	Proteobacteria	Gammaproteobacteria	Pasteurellales	Pasteurellaceae	Haemophilus
OTU_97.23290	-0.110531993091992	-0.272879028632531	-0.42997248453474	-0.290595999899047	-0.228747569209171	0.173797900442751	0.0516627140620763	-0.215124656365511	-0.306197196641825	Subgingival_plaque	95	0.0389411962510716	Root	Fusobacteria	Fusobacteria	Fusobacteriales	Fusobacteriaceae	Fusobacterium
OTU_97.11793	0.254613465894772	-0.347985406644339	-0.20745676964893	-0.224624592406058	-0.273402696442396	-0.0907213127602989	-0.091741086092624	-0.0292861080275867	-0.09334466071054	Attached_Keratinized_gingiva	96	0.0388335688917977	Root	Firmicutes	Clostridia	Clostridiales	Veillonellaceae	Veillonella
OTU_97.30562	1.47944839474332	0.0221140930769067	-0.0250475279946437	-0.18909998286808	-0.181209234675615	-0.140167462404583	-0.0964417762890838	-0.0550401301132869	-0.190026609600104	Attached_Keratinized_gingiva	97	0.0371031083142401	Root	Bacteroidetes	Bacteroidia	Bacteroidales	Prevotellaceae	Prevotella
OTU_97.140	0.336630059535907	-0.147552635598937	-0.265593335247837	-0.0943222842658243	-0.20704408346514	0.106312301706055	0.0907156844933247	-0.0846651215175872	-0.0606861279056887	Attached_Keratinized_gingiva	98	0.0370903950724343	Root	Bacteroidetes	Bacteroidia	Bacteroidales	Prevotellaceae	Prevotella
OTU_97.6055	-0.517502458837483	-0.401268307925888	-0.18526272642043	0.646632525198608	-0.376018323307448	-0.225146614358834	-0.188804763083468	0.137958055250594	0.196713156457904	Palatine_Tonsils	99	0.0367306997547447	Root	Firmicutes	Clostridia	Clostridiales	Lachnospiraceae	NA
OTU_97.241	0.173279697617804	-0.100181009638644	-0.203551886301573	-0.201989737453652	-0.172570308545359	0.138777851697386	0.135054940888285	-0.16510851703099	-0.14752984070726	Attached_Keratinized_gingiva	100	0.0360486311931943	Root	Bacteroidetes	Bacteroidia	Bacteroidales	Porphyromonadaceae	Porphyromonas
OTU_97.84	-0.58860274163601	-0.674440661446529	-0.446319907842711	0.938452389059507	-0.391447432380869	-0.41507388860376	-0.399865964490595	0.942329577321255	1.11252770136979	Tongue_dorsum	101	0.0356289697854662	Root	Fusobacteria	Fusobacteria	Fusobacteriales	Fusobacteriaceae	Leptotrichia
OTU_97.17	-0.537804251705672	-0.763056746164832	-0.190720857139529	0.624687280477027	0.835290566053338	-0.503962992304515	-0.532136825127789	0.478315647324684	0.68611181721178	Saliva	102	0.0354194112437592	Root	Proteobacteria	Epsilonproteobacteria	Campylobacterales	Campylobacteraceae	Campylobacter
OTU_97.8410	-0.405936596939024	-0.330123874277052	-0.713732449002378	-0.396942360422334	-0.237079477861695	1.476290098144	1.43989294376312	-0.465867927346663	-0.579903775258296	Subgingival_plaque	103	0.0346628866342188	Root	Bacteroidetes	Flavobacteria	Flavobacteriales	Flavobacteriaceae	Capnocytophaga
OTU_97.6993	-0.0145688177213207	-0.192446162840556	-0.195322669765067	-0.0772537011651785	-0.125188024121023	-0.229529768210068	-0.185984278223683	-0.179824385881159	-0.0814178653164916	Attached_Keratinized_gingiva	104	0.0343180597713618	Root	Bacteroidetes	Bacteroidia	Bacteroidales	Porphyromonadaceae	Porphyromonas
OTU_97.26783	0.386087977475054	-0.166066974724722	-0.242591945403608	-0.201979293955345	-0.31348438060649	0.144524475911589	0.183462663300903	-0.169073200304923	-0.0704254788392397	Attached_Keratinized_gingiva	105	0.0331369656121667	Root	Firmicutes	Bacilli	Lactobacillales	Streptococcaceae	Streptococcus
OTU_97.6784	-0.600031342027799	-0.0757825568197247	0.707636207533461	-0.00110612199403649	-0.21611186087438	-0.716080443346335	-0.864145525721569	0.114452223865659	1.09734607629174	Tongue_dorsum	106	0.0330800586437063	Root	Firmicutes	Bacilli	Lactobacillales	Carnobacteriaceae	Granulicatella
OTU_97.14171	0.515990231746004	-0.0860968629699798	-0.164078725875359	-0.184508432385922	-0.297842668660506	-0.013509873666678	-0.072166492956035	-0.0842786647452185	-0.136972293585672	Attached_Keratinized_gingiva	107	0.0327240694371203	Root	Bacteroidetes	Bacteroidia	Bacteroidales	Prevotellaceae	Prevotella
OTU_97.7974	0.767685540685323	0.354974326447403	-0.295463888336168	-0.552040835542224	-0.720264021789722	0.80460124838391	1.20829483569969	-0.74378659300066	-0.766205640889014	Supragingival_plaque	108	0.0326249980927713	Root	Firmicutes	Bacilli	Lactobacillales	Streptococcaceae	Streptococcus
OTU_97.43406	-0.182570574205644	-0.29026948483246	-0.386910855088269	-0.207116205900305	-0.206818848068738	0.0914925314403279	0.654616845997617	-0.22992137986208	-0.232929753180302	Supragingival_plaque	109	0.0316426028140153	Root	Bacteroidetes	Flavobacteria	Flavobacteriales	Flavobacteriaceae	Capnocytophaga
OTU_97.20751	-0.214536252894853	-0.572123939146608	-0.129981448668148	0.614346519407808	0.833543291805423	-0.491808787860004	-0.591398342631866	0.950576221644372	-0.0351768777207557	Throat	110	0.031140320802529	Root	Firmicutes	Clostridia	Clostridiales	Veillonellaceae	Veillonella
OTU_97.795	0.0264057645113271	-0.269551545853285	-0.452957016869014	-0.228055437021585	-0.317969106088179	0.0864225894045828	0.243641966051089	-0.304827577140694	-0.303128841357688	Supragingival_plaque	111	0.0310785249423675	Root	Bacteroidetes	Flavobacteria	Flavobacteriales	Flavobacteriaceae	Capnocytophaga
OTU_97.677	0.027080409348463	-0.122456406055488	-0.323067774620091	-0.162921857155591	-0.201660496896817	-0.202757364323928	0.0842883427753385	-0.245696764034538	-0.256003644666019	Supragingival_plaque	112	0.0307057991304874	Root	Proteobacteria	Gammaproteobacteria	Pasteurellales	Pasteurellaceae	Haemophilus
OTU_97.202	0.23127804217465	-0.172780045713934	0.0197935950551098	-0.0730532473312955	-0.0691353822739613	-0.087963838204734	-0.154508902344709	-0.0188937239842839	0.0525190512404577	Attached_Keratinized_gingiva	113	0.0305303237937783	Root	Proteobacteria	Epsilonproteobacteria	Campylobacterales	Campylobacteraceae	Campylobacter
OTU_97.38701	-0.847013940655504	-0.656627848198695	0.124736177059234	0.793851327207143	0.619671304403791	-0.808957464966659	-0.664641858710617	0.600753652004843	1.10322554359251	Tongue_dorsum	114	0.0302064189947035	Root	Firmicutes	Clostridia	Clostridiales	Veillonellaceae	Veillonella
OTU_97.35824	-0.678005247520527	-0.847026534465422	-0.445901045444484	0.721148237906704	1.07874645226081	-0.769237457298681	-0.764757442844649	0.849621538750288	0.966766211652777	Saliva	115	0.030176917739668	Root	Proteobacteria	Epsilonproteobacteria	Campylobacterales	Campylobacteraceae	Campylobacter
OTU_97.12706	-0.0925760069067896	-0.276601452415433	-0.0932900498869656	-0.164235561370436	-0.0684993115778641	-0.452280305430447	-0.369726998210367	0.0415660571731152	0.187953479247128	Tongue_dorsum	116	0.0297674311690536	Root	Firmicutes	Bacilli	Lactobacillales	Streptococcaceae	Streptococcus
OTU_97.923	-0.100555695988026	-0.356066919378413	-0.144656105325427	-0.211053972316081	-0.221498950635286	-0.304490698696494	-0.441291824358983	-0.00397307985889674	1.33082541336768	Tongue_dorsum	117	0.0297581499760695	Root	Firmicutes	Bacilli	Lactobacillales	Streptococcaceae	Streptococcus
OTU_97.21849	-0.677080545424132	-0.419340350618419	-0.00937952176617826	0.96946155339005	0.223032707484272	-0.779683232721785	-0.818538577933647	0.783745169746566	1.02665208236407	Tongue_dorsum	118	0.0296196136317401	Root	Fusobacteria	Fusobacteria	Fusobacteriales	Fusobacteriaceae	Fusobacterium
OTU_97.17633	-0.033154506690072	-0.316032119961622	-0.422145275419915	-0.31497574411574	-0.492383481306482	0.140296794344479	1.99263962680209	-0.353793867023041	-0.381194466304384	Supragingival_plaque	119	0.0287562866385198	Root	Proteobacteria	Betaproteobacteria	Burkholderiales	NA	NA
OTU_97.24081	-0.183494181039768	-0.325726744883056	-0.136818972742061	0.0618524937253463	-0.0391800015858899	-0.332757642729611	-0.343079319427658	0.0237540237121861	-0.0183176269750046	Palatine_Tonsils	120	0.0283827324375749	Root	Bacteroidetes	Bacteroidia	Bacteroidales	Prevotellaceae	Prevotella
OTU_97.357	0.0745473143626135	-0.216766494470172	-0.288294631433175	-0.327341861581489	-0.121369079311777	1.00370128091044	0.126084660888583	-0.231247327526699	-0.322514581544699	Subgingival_plaque	121	0.0275840132873696	Root	Firmicutes	Clostridia	Clostridiales	Veillonellaceae	Selenomonas
OTU_97.669	0.636709388373563	-0.205849343079355	-0.264837555697	-0.23859626243679	-0.416225545678481	0.182457418708828	0.134406208596386	-0.166425453701907	-0.106167196348708	Attached_Keratinized_gingiva	122	0.027216208556942	Root	Proteobacteria	Gammaproteobacteria	Pseudomonadales	Moraxellaceae	NA
OTU_97.413	0.536664909404768	-0.181931579053273	-0.297268683333001	-0.132861546241923	-0.408586532499117	0.160082318734129	0.119380028884661	-0.087499567348989	-0.0647552828286424	Attached_Keratinized_gingiva	123	0.0268687725755093	Root	Fusobacteria	Fusobacteria	Fusobacteriales	Fusobacteriaceae	Fusobacterium
OTU_97.42	-0.291704038274507	-0.237079828841805	-0.394529243322332	-0.327520961391488	-0.165856017149555	1.67974861758225	0.0100350961573836	-0.332496678328443	-0.533021406951905	Subgingival_plaque	124	0.0267750165778809	Root	Fusobacteria	Fusobacteria	Fusobacteriales	Fusobacteriaceae	Fusobacterium
OTU_97.38072	0.0577502404000262	1.39164626035047	-0.10929898660251	-0.0662306495433115	-0.267342829756105	-0.209492860966846	-0.252572313798383	-0.095036770595389	-0.237399956918506	Buccal_mucosa	125	0.0258130559434275	Root	Firmicutes	Bacilli	Lactobacillales	Streptococcaceae	Streptococcus
OTU_97.27345	-0.577759127653056	-0.28437182808428	0.534114384160764	0.922177521766535	0.8447150323519	-1.20405409056964	-1.13595423735063	0.964631597230867	0.760927909050685	Throat	126	0.0254968285764649	Root	Firmicutes	Clostridia	Clostridiales	Veillonellaceae	Veillonella
OTU_97.83	-1.11348590299186	-0.643500975419083	0.482284111109992	0.700655211233505	0.797539713496667	-0.128352504824981	-0.95740906529561	0.798076608241937	0.858421286581211	Tongue_dorsum	127	0.0254709622951838	Root	Firmicutes	Clostridia	Clostridiales	Lachnospiraceae	Catonella
OTU_97.11929	1.7542113296875	0.0589412567544205	-0.0676926332349836	-0.298675496182803	-0.282054133330527	-0.22307082644002	-0.230993195762178	-0.158895031719082	-0.302508153781632	Attached_Keratinized_gingiva	128	0.0248984513976935	Root	Firmicutes	Bacilli	Lactobacillales	Carnobacteriaceae	Granulicatella
OTU_97.23685	0.242948080989338	-0.257360705670364	-0.351530370714855	-0.272911939316726	-0.359449022530577	0.110841050494524	0.174848213375383	-0.218088861881838	-0.164751706114252	Attached_Keratinized_gingiva	129	0.0244976842165934	Root	TM7	TM7-3	EW055		NA
OTU_97.18959	0.191125480307287	-0.154142035830447	-0.225975163286689	-0.20643788746061	-0.077163637033671	-0.0398931114917107	-0.0903619213694115	-0.0832090704412886	-0.057519807163535	Attached_Keratinized_gingiva	130	0.0231848026447286	Root	TM7	TM7-3	EW055		NA
OTU_97.38445	-1.02535520360623	-1.05815426442811	-0.0184375635949609	0.665624070476773	0.767240842042252	-0.12391862241135	-0.0467919425708497	0.682262664706761	0.552704645395927	Saliva	131	0.0229560337859907	Root	Proteobacteria	Epsilonproteobacteria	Campylobacterales	Campylobacteraceae	Campylobacter
OTU_97.32614	-0.0539307966406699	-0.118974463321728	-0.474108595090269	-0.468926672199587	-0.4618560498529	0.195723161510012	1.66464854218681	-0.531466290468673	-0.548093487137171	Supragingival_plaque	132	0.0223496533842724	Root	Firmicutes	Bacilli	Lactobacillales	Streptococcaceae	Streptococcus
OTU_97.38163	-0.49059407368713	-0.60977849959031	-0.179253842883236	0.339559666234797	0.739769061502182	0.0767825180957516	0.0669503063747193	0.204802412270142	0.453504334464672	Saliva	133	0.0220286249196884	Root	Proteobacteria	Epsilonproteobacteria	Campylobacterales	Campylobacteraceae	Campylobacter
OTU_97.9921	-0.145530806449277	-0.358466396910373	-0.376059747243765	-0.0618898703655287	-0.436541558516047	-0.354526307800069	-0.393382938171842	-0.189979990498372	1.08430590345913	Tongue_dorsum	134	0.0220159043225848	Root	Bacteroidetes	Bacteroidia	Bacteroidales	Prevotellaceae	Prevotella
OTU_97.10445	0.0854202577481757	-0.175878606248931	-0.345980702675079	-0.141409467831079	-0.188605106986729	0.958733852945054	0.927629049671935	-0.289278319089521	-0.28088439548966	Subgingival_plaque	135	0.0216931601377473	Root	Bacteroidetes	Flavobacteria	Flavobacteriales	Flavobacteriaceae	Capnocytophaga
OTU_97.29977	-0.725547447344476	0.695658781408001	0.870655770403232	0.451278041366184	0.51771498206481	-0.931758595042893	-0.896505124201118	0.617695391315181	0.792071159601518	Hard_palate	136	0.0215986777101075	Root	Firmicutes	Bacilli	Lactobacillales	Streptococcaceae	Streptococcus
OTU_97.450	0.110858865421095	-0.177452920643083	-0.266027767950145	-0.219049815701016	-0.182331022553806	0.146323576279085	0.110557135104489	-0.17132481442907	-0.122675737509049	Subgingival_plaque	137	0.0210285089727908	Root	TM7	TM7-3	EW055		NA
OTU_97.29164	-0.221605851277097	-0.103168910525363	-0.114938889007119	0.630452286606072	-0.28178133076565	-0.533087631452621	-0.49322424504903	-0.0149657057457737	0.132806415786415	Palatine_Tonsils	138	0.020676795722168	Root	Proteobacteria	Betaproteobacteria	Neisseriales	Neisseriaceae	Neisseria
OTU_97.35439	0.0833086630019317	-0.407550959519597	-0.393275668501698	-0.437921654407119	-0.464933967096137	0.127200286259259	1.56791045904406	-0.549597774561476	-0.402750272219146	Supragingival_plaque	139	0.0193450846104209	Root	Firmicutes	Bacilli	Lactobacillales	Streptococcaceae	Streptococcus
OTU_97.10627	-0.53822738698945	-0.631385299942088	-0.160566424854897	1.02765528311204	0.538248955118436	-0.309387320035861	-0.480481574875063	0.617619089068476	0.785827004350517	Palatine_Tonsils	140	0.0188885590167635	Root	Firmicutes	Clostridia	Clostridiales	Lachnospiraceae	Catonella
OTU_97.7648	0.0406179300701531	-0.337945886916346	-0.258790423409468	-0.143275119742234	-0.232078077033618	0.0764661677991323	0.136528911306799	-0.136784534781953	-0.110148463361697	Supragingival_plaque	141	0.0186001736821547	Root	Bacteroidetes	Flavobacteria	Flavobacteriales	Flavobacteriaceae	Capnocytophaga
OTU_97.22635	0.00688750712459859	-0.116747431118172	-0.104333515437044	0.0275285973877467	-0.0749050739513195	-0.112735254427296	-0.0834398753335738	0.025605634354536	0.043831753701474	Tongue_dorsum	142	0.018048716363987	Root	Bacteroidetes	Bacteroidia	Bacteroidales	Prevotellaceae	Prevotella
OTU_97.32090	0.102625283968066	0.187883933581252	-0.192086206323142	-0.0862200815459463	-0.246001422889314	-0.16187151226045	-0.184829527197278	-0.0870666390317552	-0.222669013817379	Buccal_mucosa	143	0.0178929780117035	Root	Firmicutes	Bacilli	Lactobacillales	Streptococcaceae	Streptococcus
OTU_97.16345	-0.106658958096713	-0.276023791911415	-0.142071872338553	0.0805902793772877	-0.0536502318226689	-0.290003211521506	-0.308976699622862	0.00402661017295227	0.140185878846097	Tongue_dorsum	144	0.0173138277713148	Root	Fusobacteria	Fusobacteria	Fusobacteriales	Fusobacteriaceae	Fusobacterium
OTU_97.19358	-0.0144674758977393	0.906670985282296	-0.207104793055415	-0.0767163184410446	-0.278053120312145	-0.351112766444015	-0.313917996241244	-0.120224649981462	-0.202938176242581	Buccal_mucosa	145	0.0171473106924638	Root	Firmicutes	Bacilli	Lactobacillales	Streptococcaceae	Streptococcus
OTU_97.6333	-0.479006356637768	-0.329650506292887	0.112059761250875	-0.120224298562735	-0.198787041400811	-0.644455539821213	-0.52502480839366	0.0745341995108904	1.4097023838532	Tongue_dorsum	146	0.0165830864971376	Root	Firmicutes	Bacilli	Lactobacillales	Carnobacteriaceae	Granulicatella
OTU_97.3062	-0.38198759276416	-0.319220803354925	-0.63727383733477	-0.500242368873889	-0.270785653061347	1.39530261456461	1.53654881477543	-0.579339696035567	-0.586314880018254	Supragingival_plaque	147	0.0163243811120178	Root	Bacteroidetes	Flavobacteria	Flavobacteriales	Flavobacteriaceae	Capnocytophaga
OTU_97.538	0.285135194404167	-0.233632736581826	-0.10271040633172	-0.221053611223294	-0.270652597315089	-0.0779237239516749	-0.0787996431069823	-0.164681586017054	-0.0034930020209594	Attached_Keratinized_gingiva	148	0.0162707326909312	Root	Proteobacteria	Betaproteobacteria	Neisseriales	Neisseriaceae	Simonsiella
OTU_97.36076	-0.0373659325994602	-0.109220685470779	-0.433426848066655	-0.416745958553562	-0.373608672056525	0.20357152062124	0.123275612212239	-0.35574753767173	-0.322145622732537	Subgingival_plaque	149	0.0161852890737747	Root	Bacteroidetes	Bacteroidia	Bacteroidales	Prevotellaceae	Prevotella
OTU_97.40924	-0.637800643464658	0.542225869734192	0.788155740853845	0.503970109141265	0.190396335670194	-1.22730750706143	-1.20230518491167	0.59487696329337	0.868143203425252	Tongue_dorsum	150	0.0150787529882232	Root	Actinobacteria	Actinobacteria	Actinomycetales	Micrococcaceae	Rothia
OTU_97.1408	0.523983957820579	-0.113857011229767	-0.215014612267325	-0.16200367167053	-0.398931967898797	0.150492338370857	0.10912084863348	-0.112474752887574	-0.0580412032320794	Attached_Keratinized_gingiva	151	0.0143914970563479	Root	Proteobacteria	Betaproteobacteria	Neisseriales	Neisseriaceae	Simonsiella
OTU_97.37470	0.600595554565489	0.501417904833035	-0.643067361663522	-0.711957048906991	-0.67733916376806	1.08254033287	1.51463431369948	-0.774480703657416	-0.70889540824263	Supragingival_plaque	152	0.014042956972113	Root	Firmicutes	Bacilli	Lactobacillales	Streptococcaceae	Streptococcus
OTU_97.19988	0.307085880701587	-0.193795553329351	-0.313788095661062	-0.187119199064881	-0.307334568485046	0.111373647402243	0.081328254083103	-0.231184655800105	-0.104318683137489	Attached_Keratinized_gingiva	153	0.014015203859018	Root	Bacteroidetes	Flavobacteria	Flavobacteriales	Flavobacteriaceae	Capnocytophaga
OTU_97.15258	-0.604127559672838	-0.539260603953933	0.742031489958184	0.354477912744395	0.873801124373644	-0.787546740013645	-0.909762424257937	1.14581826686693	0.571883723632308	Throat	154	0.012925158268109	Root	Bacteroidetes	Bacteroidia	Bacteroidales	Prevotellaceae	Prevotella
OTU_97.41460	-0.204505176395574	-0.535340778984486	-0.421925633667535	-0.357813185399566	0.0356638041111784	1.42013679303958	1.17572522103969	-0.603794781449273	-0.592647365779059	Subgingival_plaque	155	0.0124762521768531	Root	Proteobacteria	Epsilonproteobacteria	Campylobacterales	Campylobacteraceae	Campylobacter
OTU_97.5234	0.0458632778829702	-0.0412074930900022	-0.241159885950818	-0.09840412218849	-0.286086617821735	-0.0190861377285549	0.00713211458745471	-0.179297366397371	-0.158341218858714	Attached_Keratinized_gingiva	156	0.0121073313498864	Root	Proteobacteria	Betaproteobacteria	Neisseriales	Neisseriaceae	Neisseria
OTU_97.28487	-0.472048787538126	0.151726707418008	0.73157084847674	0.707602164851967	0.717617313543112	-1.01827255022418	-1.06558313927683	0.476223316136208	0.612792043679489	Hard_palate	157	0.0118791673227474	Root	Firmicutes	Clostridia	Clostridiales	Veillonellaceae	Veillonella
OTU_97.7023	4.68270203197438e-05	-0.245409907719114	-0.397323815909559	-0.230604412429502	-0.288438414051265	0.108041351453217	0.185920801773725	-0.2134338657034	-0.345846827129605	Supragingival_plaque	158	0.0117031262326519	Root	Bacteroidetes	Flavobacteria	Flavobacteriales	Flavobacteriaceae	Capnocytophaga
OTU_97.28281	-0.198463146995398	-0.193613146680678	-0.117717914758851	-0.00780776739843024	-0.0412560069855183	-0.423492099476333	-0.425793866863464	-0.178302729892763	0.0394044444285031	Tongue_dorsum	159	0.011512403914025	Root	Firmicutes	Clostridia	Clostridiales	Veillonellaceae	Veillonella
OTU_97.34090	0.388213468955531	-0.0952435063498402	-0.199645212535206	-0.108177168267093	-0.22735071531064	0.00686649402439614	-0.0126204671615867	-0.0932321488137856	-0.149078438607052	Attached_Keratinized_gingiva	160	0.0115039772528144	Root	Bacteroidetes	Bacteroidia	Bacteroidales	Prevotellaceae	Prevotella
OTU_97.5020	0.0232407022039404	-0.161132329977312	-0.0686140829073282	-0.0405952157184316	-0.153976941325448	-0.238122513199925	-0.332036736852417	0.0258765794184658	0.231798800524892	Tongue_dorsum	161	0.0114029771233369	Root	Proteobacteria	Betaproteobacteria	Neisseriales	Neisseriaceae	Neisseria
OTU_97.348	-0.0121834068584422	-0.128848210721018	-0.276250861225547	-0.108463333273832	-0.168292003530816	0.0691795802384854	0.00457204739055882	-0.221559190009395	-0.204354281290669	Subgingival_plaque	162	0.0111008683825818	Root	Bacteroidetes	Bacteroidia	Bacteroidales	Prevotellaceae	Prevotella
OTU_97.2778	-0.200273431606009	-0.393455395147358	-0.19322888844346	0.0675116710827853	-0.321023670974912	-0.385297187389394	-0.412662520544746	-0.194377780381318	0.0249714968014655	Palatine_Tonsils	163	0.0107354350024942	Root	Fusobacteria	Fusobacteria	Fusobacteriales	Fusobacteriaceae	Fusobacterium
OTU_97.122	-0.16459239355423	-0.0163909485009391	-0.394964447387418	-0.178515675004047	-0.156246819796039	0.317683361894059	1.29153065959393	-0.514678592808387	-0.399102682309746	Supragingival_plaque	164	0.0105999883130562	Root	Fusobacteria	Fusobacteria	Fusobacteriales	Fusobacteriaceae	Leptotrichia
OTU_97.20559	-0.592569967371635	-0.588458062014081	-0.650821536709154	0.720974206632073	0.887306397184802	-0.706009951130102	-0.650673289447406	0.848317633764127	0.97510342411349	Tongue_dorsum	165	0.0105194295992469	Root	Proteobacteria	Epsilonproteobacteria	Campylobacterales	Campylobacteraceae	Campylobacter
OTU_97.34074	-0.332565051835391	-0.543127197506943	-0.261217442173926	0.600119815705019	0.0131887763653228	-0.507497996570919	-0.48088620988885	-0.157709281706253	0.92697830695907	Tongue_dorsum	166	0.0100971256825232	Root	Firmicutes	Clostridia	Clostridiales	Veillonellaceae	Veillonella
OTU_97.39121	0.202130946049064	-0.174086456934818	-0.27394202047027	-0.185466196171477	-0.267872851199374	0.10566789215105	0.142900189459041	-0.215264755354447	-0.148493177847199	Attached_Keratinized_gingiva	167	0.0100593441720779	Root	Bacteroidetes	Flavobacteria	Flavobacteriales	Flavobacteriaceae	Capnocytophaga
OTU_97.11109	-0.41868989000351	0.00611971320012464	0.44497331666523	0.374518484838949	-0.104710451925461	-0.417482034934836	-0.466709831960443	0.643232943859559	1.11066683399971	Tongue_dorsum	168	0.00992339798798174	Root	Firmicutes	Bacilli	Lactobacillales	Streptococcaceae	Streptococcus
OTU_97.373	-0.229471970814179	-0.195505935284288	-0.38779800135778	-0.265745138460761	0.0488110458139414	0.17931461218888	0.114378181665942	-0.160400543835952	-0.357995919980202	Subgingival_plaque	169	0.00969978940751589	Root	Bacteroidetes	Bacteroidia	Bacteroidales	Prevotellaceae	Prevotella
OTU_97.1463	-0.539807381399533	-0.0804384801721047	-0.63430703400337	-0.338007285780995	-0.193635514091602	1.20620249525037	1.40743096886075	-0.447887640436196	-0.571117210056299	Supragingival_plaque	170	0.00966390328699022	Root	Bacteroidetes	Flavobacteria	Flavobacteriales	Flavobacteriaceae	Capnocytophaga
OTU_97.3968	-0.0913535855690406	-0.313972325690356	-0.438684919926341	-0.314209468483618	-0.492459639345352	0.143856094654578	1.91632851380175	-0.350064698610128	-0.333483923191256	Supragingival_plaque	171	0.00942958372607811	Root	Proteobacteria	Betaproteobacteria	Burkholderiales	Burkholderiaceae	Lautropia
OTU_97.22528	0.432955105411436	0.00102476675716339	-0.164708304021297	-0.0842345880869926	-0.213997138220607	-0.107601897554798	-0.072836951645197	-0.193136286117663	-0.196579370816036	Attached_Keratinized_gingiva	172	0.00933449455844082	Root	Proteobacteria	Gammaproteobacteria	Pasteurellales	Pasteurellaceae	Haemophilus
OTU_97.34795	-0.528901908925736	-0.444386442950184	0.790779935891175	-0.105076173404343	0.908625603379827	-0.805690075739404	-0.807829393305966	1.01478880662476	0.974046689650751	Throat	173	0.0087660490101471	Root	Actinobacteria	Actinobacteria	Coriobacteriales	Coriobacteriaceae	Atopobium
OTU_97.42409	-0.0674329721981873	-0.207780319595669	-0.385404608904	-0.0706829023251895	-0.339910333375671	-0.0114417213332724	-0.0297997981764056	-0.109432404248839	-0.0675855126199145	Subgingival_plaque	174	0.00869747055925997	Root	Bacteroidetes	Bacteroidia	Bacteroidales	Porphyromonadaceae	Tannerella
OTU_97.1702	0.00962690841039487	-0.0911409437996117	-0.0898451958922709	-0.0311899175440118	-0.221224500486735	-0.277132957073195	-0.335385277646014	0.0498512339163334	0.232394193962288	Tongue_dorsum	175	0.00793427474620696	Root	Firmicutes	Bacilli	Lactobacillales	Streptococcaceae	Streptococcus
OTU_97.6275	0.585007245206351	-0.13238886088587	-0.220627482185894	-0.161620757571169	-0.323752595426813	-0.12580844905442	-0.112597927378791	-0.222817185821294	-0.221859266764465	Attached_Keratinized_gingiva	176	0.00784981088107234	Root	Firmicutes	Clostridia	Clostridiales	Veillonellaceae	Veillonella
OTU_97.39307	-0.221376394493169	-0.258936863529162	-0.263815230814253	-0.207279550850109	-0.0345514584841139	-0.352022661530606	-0.375515372604869	-0.0534940636146051	0.910456560817238	Tongue_dorsum	177	0.00765963288906089	Root	Firmicutes	Clostridia	Clostridiales	Veillonellaceae	Veillonella
OTU_97.68	-0.59083218198089	0.0732932395037297	0.139261481345224	0.707921030124598	-0.00449933028918395	-0.53667801684882	-0.407089525302281	0.59389876297822	0.765405592374178	Tongue_dorsum	178	0.00760876609189842	Root	Fusobacteria	Fusobacteria	Fusobacteriales	Fusobacteriaceae	Leptotrichia
OTU_97.127	-1.13461072144277	-0.16542795414931	0.647890985419728	0.675348593192084	0.352825327083594	-0.759106990839449	-1.16124950458386	0.921343117381629	0.888015593349374	Throat	179	0.00745324618615887	Root	Firmicutes	Clostridia	Clostridiales	ClostridialesFamilyXIII.IncertaeSedis	Mogibacterium
OTU_97.153	0.0977528325164512	-0.0847220469561045	-0.219922417478877	-0.162236535052959	-0.0399948556146481	0.128316758286797	0.0956217970403711	-0.112527788392949	-0.0619921786091526	Subgingival_plaque	180	0.00740357217703682	Root	TM7	TM7-3	EW055		NA
OTU_97.22352	0.224451166486117	-0.138013391319323	-0.182957125213866	-0.0477905399238792	-0.136298238944911	0.0869188199646473	0.0467811878209695	-0.124391648602509	-0.008513864353182	Attached_Keratinized_gingiva	181	0.00692208955344252	Root	Bacteroidetes	Flavobacteria	Flavobacteriales	Flavobacteriaceae	Capnocytophaga
OTU_97.24252	0.0470089884481992	-0.131614673945838	-0.229113368192735	-0.0500399425183036	-0.318077391982489	-0.206695129588821	-0.185723689170792	-0.120317748330693	-0.0791617457598817	Attached_Keratinized_gingiva	182	0.00561391618665354	Root	Bacteroidetes	Bacteroidia	Bacteroidales	Porphyromonadaceae	Porphyromonas
OTU_97.8449	-0.0110189976599624	-0.245136803630336	-0.320976895252415	-0.232368385944492	-0.249141938907714	0.228860032895382	0.0388729678802959	-0.243654676017081	-0.319923149790046	Subgingival_plaque	183	0.0051716399239585	Root	Fusobacteria	Fusobacteria	Fusobacteriales	Fusobacteriaceae	Fusobacterium
OTU_97.31772	-0.123242550226845	-0.170971276841318	-0.335675795350787	-0.204550846708198	-0.129854562006945	0.592388443523402	1.65915632934588	-0.383307839545421	-0.402467245971103	Supragingival_plaque	184	0.00498004884019116	Root	Bacteroidetes	Flavobacteria	Flavobacteriales	Flavobacteriaceae	Capnocytophaga
OTU_97.31425	-1.13988721268243	-0.103871673800853	0.677795443980844	0.545288872887825	0.563546561109472	-1.15526402417578	-1.21409817973861	0.689805898321938	0.901674518288667	Tongue_dorsum	185	0.00378257829416645	Root	Bacteroidetes	Bacteroidia	Bacteroidales	Prevotellaceae	Prevotella
OTU_97.38907	-0.0276638129688202	-0.233000737156874	-0.161880427104395	-0.0970024198248254	-0.324397524148605	-0.206613189811717	-0.231015136230836	-0.149606822193195	0.116649696000323	Tongue_dorsum	186	0.0026677241818377	Root	Firmicutes	Bacilli	Lactobacillales	Streptococcaceae	Streptococcus
OTU_97.25647	0.109480695328758	-0.248314265261059	-0.241617803803893	-0.221857119361775	-0.312715624637983	0.126820572528464	0.195203222044297	-0.246285387443023	-0.328316909406645	Supragingival_plaque	187	0.00266197868855688	Root	Bacteroidetes	Flavobacteria	Flavobacteriales	Flavobacteriaceae	Capnocytophaga
OTU_97.268	-0.083244604998542	-0.392623622454547	-0.307902919066432	-0.202764455222341	-0.189477779655169	0.176047163216272	0.11286542748758	-0.187312418955009	-0.206431941171517	Subgingival_plaque	188	0.00158479916497601	Root	Spirochaetes	Spirochaetes	Spirochaetales	Spirochaetaceae	Treponema
OTU_97.135	0.0995702920562478	-0.056945816467585	-0.106822855389867	-0.0273236926336603	-0.0437030059641657	-0.0975644380890311	-0.0967156815323794	-0.00946875872072704	0.0582511157746243	Attached_Keratinized_gingiva	189	0.000625437492690289	Root	Bacteroidetes	Bacteroidia	Bacteroidales	Prevotellaceae	Prevotella
OTU_97.190	-0.455435744125268	-0.3370050772507	-0.592520932097303	-0.585874096231929	-0.364290114319649	1.62205992008645	0.88474965625147	-0.598558314481274	-0.707459859035388	Subgingival_plaque	190	0.000394244688043966	Root	Firmicutes	Bacilli	Lactobacillales	Streptococcaceae	Streptococcus
